# Supplementary material for: Temporal photoproximity labeling of ligand-activated EGFR neighborhoods using MultiMap
Source: Nat Chem Biol. 2025 Nov 18;22(2):192–204. doi: 10.1038/s41589-025-02076-y (PMC12858401; doi:10.1038/s41589-025-02076-y)
Supplement: Supplementary file 3 — Supplementary tables. [file 41589_2025_2076_MOESM3_ESM.xlsx]

## Sheet: Table S1
Supplementary Table 1: List of enriched proteins from A549 cells with or without Flag-EGFR using aryl-diazirine-biotin.
Accession	#Peptides	#Unique	Description	log ratio	log p
P20591|MX1_HUMAN	10	9	Interferon-induced GTP-binding protein Mx1 OS=Homo sapiens OX=9606 GN=MX1 PE=1 SV=4	3.58976	4.03
P04439|HLAA_HUMAN	4	2	HLA class I histocompatibility antigen, A alpha chain OS=Homo sapiens OX=9606 GN=HLA-A PE=1 SV=2	3.26454	3.506
Q9Y3Z3|SAMH1_HUMAN	8	8	Deoxynucleoside triphosphate triphosphohydrolase SAMHD1 OS=Homo sapiens OX=9606 GN=SAMHD1 PE=1 SV=2	2.9486	4.464
O15162|PLS1_HUMAN	2	2	Phospholipid scramblase 1 OS=Homo sapiens OX=9606 GN=PLSCR1 PE=1 SV=1	2.86592	2.642
P00533|EGFR_HUMAN	13	13	Epidermal growth factor receptor OS=Homo sapiens OX=9606 GN=EGFR PE=1 SV=2	2.848	2.911
Q9UEY8|ADDG_HUMAN	3	3	Gamma-adducin OS=Homo sapiens OX=9606 GN=ADD3 PE=1 SV=1	2.43029	1.321
P0DP23|CALM1_HUMAN	2	2	Calmodulin-1 OS=Homo sapiens OX=9606 GN=CALM1 PE=1 SV=1	2.41954	2.813
P0DP24|CALM2_HUMAN	2	2	Calmodulin-2 OS=Homo sapiens OX=9606 GN=CALM2 PE=1 SV=1	2.41954	2.813
P0DP25|CALM3_HUMAN	2	2	Calmodulin-3 OS=Homo sapiens OX=9606 GN=CALM3 PE=1 SV=1	2.41954	2.813
P02549|SPTA1_HUMAN	3	3	Spectrin alpha chain, erythrocytic 1 OS=Homo sapiens OX=9606 GN=SPTA1 PE=1 SV=5	2.17632	4.077
Q8WTV0|SCRB1_HUMAN	2	2	Scavenger receptor class B member 1 OS=Homo sapiens OX=9606 GN=SCARB1 PE=1 SV=1	2.14078	1.671
P09211|GSTP1_HUMAN	2	2	Glutathione S-transferase P OS=Homo sapiens OX=9606 GN=GSTP1 PE=1 SV=2	2.05311	3.847
O94973|AP2A2_HUMAN	11	7	AP-2 complex subunit alpha-2 OS=Homo sapiens OX=9606 GN=AP2A2 PE=1 SV=2	1.97085	2.075
Q460N5|PAR14_HUMAN	9	9	Protein mono-ADP-ribosyltransferase PARP14 OS=Homo sapiens OX=9606 GN=PARP14 PE=1 SV=3	1.95233	2.396
O75330|HMMR_HUMAN	2	2	Hyaluronan mediated motility receptor OS=Homo sapiens OX=9606 GN=HMMR PE=1 SV=2	1.81967	1.248
Q9ULV4|COR1C_HUMAN	7	7	Coronin-1C OS=Homo sapiens OX=9606 GN=CORO1C PE=1 SV=1	1.73118	3.568
Q9BR76|COR1B_HUMAN	6	6	Coronin-1B OS=Homo sapiens OX=9606 GN=CORO1B PE=1 SV=1	1.70929	2.972
Q99959|PKP2_HUMAN	2	2	Plakophilin-2 OS=Homo sapiens OX=9606 GN=PKP2 PE=1 SV=2	1.60407	1.977
Q9H254|SPTN4_HUMAN	6	3	Spectrin beta chain, non-erythrocytic 4 OS=Homo sapiens OX=9606 GN=SPTBN4 PE=1 SV=2	1.58015	3.756
Q8NC51|PAIRB_HUMAN	5	5	Plasminogen activator inhibitor 1 RNA-binding protein OS=Homo sapiens OX=9606 GN=SERBP1 PE=1 SV=2	1.5509	1.946
P35609|ACTN2_HUMAN	18	2	Alpha-actinin-2 OS=Homo sapiens OX=9606 GN=ACTN2 PE=1 SV=1	1.53107	0.77
O95573|ACSL3_HUMAN	11	9	Long-chain-fatty-acid--CoA ligase 3 OS=Homo sapiens OX=9606 GN=ACSL3 PE=1 SV=3	1.52105	2.001
O95786|DDX58_HUMAN	4	4	Antiviral innate immune response receptor RIG-I OS=Homo sapiens OX=9606 GN=DDX58 PE=1 SV=2	1.5008	2.141
O43570|CAH12_HUMAN	5	5	Carbonic anhydrase 12 OS=Homo sapiens OX=9606 GN=CA12 PE=1 SV=1	1.48027	2.098
Q14247|SRC8_HUMAN	12	12	Src substrate cortactin OS=Homo sapiens OX=9606 GN=CTTN PE=1 SV=2	1.46467	1.19
Q8IUD2|RB6I2_HUMAN	3	3	ELKS/Rab6-interacting/CAST family member 1 OS=Homo sapiens OX=9606 GN=ERC1 PE=1 SV=1	1.42761	3.075
Q9P289|STK26_HUMAN	2	2	Serine/threonine-protein kinase 26 OS=Homo sapiens OX=9606 GN=STK26 PE=1 SV=2	1.41684	0.797
P15311|EZRI_HUMAN	10	5	Ezrin OS=Homo sapiens OX=9606 GN=EZR PE=1 SV=4	1.40599	3.819
P09104|ENOG_HUMAN	2	2	Gamma-enolase OS=Homo sapiens OX=9606 GN=ENO2 PE=1 SV=3	1.38405	1.846
P13929|ENOB_HUMAN	2	2	Beta-enolase OS=Homo sapiens OX=9606 GN=ENO3 PE=1 SV=5	1.38405	1.846
Q9H223|EHD4_HUMAN	3	2	EH domain-containing protein 4 OS=Homo sapiens OX=9606 GN=EHD4 PE=1 SV=1	1.37295	1.382
O15260|SURF4_HUMAN	2	2	Surfeit locus protein 4 OS=Homo sapiens OX=9606 GN=SURF4 PE=1 SV=3	1.36737	1.33
P04040|CATA_HUMAN	2	2	Catalase OS=Homo sapiens OX=9606 GN=CAT PE=1 SV=3	1.32193	0.415
P21980|TGM2_HUMAN	5	5	Protein-glutamine gamma-glutamyltransferase 2 OS=Homo sapiens OX=9606 GN=TGM2 PE=1 SV=2	1.29278	2.5
Q9Y4B5|MTCL1_HUMAN	3	3	Microtubule cross-linking factor 1 OS=Homo sapiens OX=9606 GN=MTCL1 PE=1 SV=5	1.28688	0.836
Q06787|FMR1_HUMAN	2	2	Synaptic functional regulator FMR1 OS=Homo sapiens OX=9606 GN=FMR1 PE=1 SV=1	1.27501	2.193
P09543|CN37_HUMAN	14	14	2',3'-cyclic-nucleotide 3'-phosphodiesterase OS=Homo sapiens OX=9606 GN=CNP PE=1 SV=2	1.26903	2.394
Q96CW1|AP2M1_HUMAN	7	7	AP-2 complex subunit mu OS=Homo sapiens OX=9606 GN=AP2M1 PE=1 SV=2	1.26303	2.337
P16070|CD44_HUMAN	7	7	CD44 antigen OS=Homo sapiens OX=9606 GN=CD44 PE=1 SV=3	1.25701	1.636
Q08495|DEMA_HUMAN	5	5	Dematin OS=Homo sapiens OX=9606 GN=DMTN PE=1 SV=3	1.24489	3.78
P10620|MGST1_HUMAN	3	3	Microsomal glutathione S-transferase 1 OS=Homo sapiens OX=9606 GN=MGST1 PE=1 SV=1	1.23879	1.822
Q8IVT2|MISP_HUMAN	20	20	Mitotic interactor and substrate of PLK1 OS=Homo sapiens OX=9606 GN=MISP PE=1 SV=1	1.23879	2.337
Q96IZ0|PAWR_HUMAN	5	5	PRKC apoptosis WT1 regulator protein OS=Homo sapiens OX=9606 GN=PAWR PE=1 SV=1	1.21412	1.605
O60292|SI1L3_HUMAN	12	12	Signal-induced proliferation-associated 1-like protein 3 OS=Homo sapiens OX=9606 GN=SIPA1L3 PE=1 SV=3	1.20789	1.873
Q01082|SPTB2_HUMAN	146	133	Spectrin beta chain, non-erythrocytic 1 OS=Homo sapiens OX=9606 GN=SPTBN1 PE=1 SV=2	1.19535	4.278
P05141|ADT2_HUMAN	14	5	ADP/ATP translocase 2 OS=Homo sapiens OX=9606 GN=SLC25A5 PE=1 SV=7	1.18903	1.516
P09525|ANXA4_HUMAN	4	4	Annexin A4 OS=Homo sapiens OX=9606 GN=ANXA4 PE=1 SV=4	1.18903	0.327
Q9H2K8|TAOK3_HUMAN	2	2	Serine/threonine-protein kinase TAO3 OS=Homo sapiens OX=9606 GN=TAOK3 PE=1 SV=2	1.17632	1.2
Q00341|VIGLN_HUMAN	8	8	Vigilin OS=Homo sapiens OX=9606 GN=HDLBP PE=1 SV=2	1.17632	2.077
Q96SB3|NEB2_HUMAN	9	9	Neurabin-2 OS=Homo sapiens OX=9606 GN=PPP1R9B PE=1 SV=3	1.13093	1.859
P62330|ARF6_HUMAN	4	4	ADP-ribosylation factor 6 OS=Homo sapiens OX=9606 GN=ARF6 PE=1 SV=2	1.1177	2.366
P43490|NAMPT_HUMAN	14	14	Nicotinamide phosphoribosyltransferase OS=Homo sapiens OX=9606 GN=NAMPT PE=1 SV=1	1.11103	2.675
Q9H4M9|EHD1_HUMAN	13	9	EH domain-containing protein 1 OS=Homo sapiens OX=9606 GN=EHD1 PE=1 SV=2	1.09761	1.591
Q14160|SCRIB_HUMAN	19	19	Protein scribble homolog OS=Homo sapiens OX=9606 GN=SCRIB PE=1 SV=4	1.07724	1.596
O95782|AP2A1_HUMAN	15	11	AP-2 complex subunit alpha-1 OS=Homo sapiens OX=9606 GN=AP2A1 PE=1 SV=3	1.0635	1.37
Q8IVF7|FMNL3_HUMAN	2	2	Formin-like protein 3 OS=Homo sapiens OX=9606 GN=FMNL3 PE=1 SV=3	1.05658	1.795
Q9Y6K5|OAS3_HUMAN	7	7	2'-5'-oligoadenylate synthase 3 OS=Homo sapiens OX=9606 GN=OAS3 PE=1 SV=3	1.04963	1.353
P29317|EPHA2_HUMAN	6	5	Ephrin type-A receptor 2 OS=Homo sapiens OX=9606 GN=EPHA2 PE=1 SV=2	1.01436	2.083
Q07157|ZO1_HUMAN	28	28	Tight junction protein ZO-1 OS=Homo sapiens OX=9606 GN=TJP1 PE=1 SV=3	1.0072	0.604
P61204|ARF3_HUMAN	5	3	ADP-ribosylation factor 3 OS=Homo sapiens OX=9606 GN=ARF3 PE=1 SV=2	1	1.46
P84077|ARF1_HUMAN	5	3	ADP-ribosylation factor 1 OS=Homo sapiens OX=9606 GN=ARF1 PE=1 SV=2	1	1.46

## Sheet: Table S2
Supplementary Table 2: List of enriched proteins from A549 cells with or without Flag-EGFR using aryl-azide-biotin.
Accession	#Peptides	#Unique	Description	log ratio	log p
Q9Y3Z3|SAMH1_HUMAN	12	12	Deoxynucleoside triphosphate triphosphohydrolase SAMHD1 OS=Homo sapiens OX=9606 GN=SAMHD1 PE=1 SV=2	3.64386	4.347
P20591|MX1_HUMAN	11	10	Interferon-induced GTP-binding protein Mx1 OS=Homo sapiens OX=9606 GN=MX1 PE=1 SV=4	3.32193	4.052
P04439|HLAA_HUMAN	4	2	HLA class I histocompatibility antigen, A alpha chain OS=Homo sapiens OX=9606 GN=HLA-A PE=1 SV=2	2.73697	5.219
P11277|SPTB1_HUMAN	8	2	Spectrin beta chain, erythrocytic OS=Homo sapiens OX=9606 GN=SPTB PE=1 SV=5	2.73697	1.509
P61769|B2MG_HUMAN	3	3	Beta-2-microglobulin OS=Homo sapiens OX=9606 GN=B2M PE=1 SV=1	2.73697	3.39
O95359|TACC2_HUMAN	4	4	Transforming acidic coiled-coil-containing protein 2 OS=Homo sapiens OX=9606 GN=TACC2 PE=1 SV=3	2.39593	2.197
P00533|EGFR_HUMAN	12	12	Epidermal growth factor receptor OS=Homo sapiens OX=9606 GN=EGFR PE=1 SV=2	2.39593	4.321
P10620|MGST1_HUMAN	3	3	Microsomal glutathione S-transferase 1 OS=Homo sapiens OX=9606 GN=MGST1 PE=1 SV=1	2.32193	1.667
O95786|DDX58_HUMAN	8	8	Antiviral innate immune response receptor RIG-I OS=Homo sapiens OX=9606 GN=DDX58 PE=1 SV=2	2.32193	2.311
P0DP23|CALM1_HUMAN	2	2	Calmodulin-1 OS=Homo sapiens OX=9606 GN=CALM1 PE=1 SV=1	2.32193	2.522
P0DP24|CALM2_HUMAN	2	2	Calmodulin-2 OS=Homo sapiens OX=9606 GN=CALM2 PE=1 SV=1	2.32193	2.522
P0DP25|CALM3_HUMAN	2	2	Calmodulin-3 OS=Homo sapiens OX=9606 GN=CALM3 PE=1 SV=1	2.32193	2.522
O95573|ACSL3_HUMAN	15	12	Long-chain-fatty-acid--CoA ligase 3 OS=Homo sapiens OX=9606 GN=ACSL3 PE=1 SV=3	2.12029	1.761
Q16790|CAH9_HUMAN	4	4	Carbonic anhydrase 9 OS=Homo sapiens OX=9606 GN=CA9 PE=1 SV=2	2.05889	2.469
P04920|B3A2_HUMAN	2	2	Anion exchange protein 2 OS=Homo sapiens OX=9606 GN=SLC4A2 PE=1 SV=4	1.94342	1.534
Q16643|DREB_HUMAN	7	7	Drebrin OS=Homo sapiens OX=9606 GN=DBN1 PE=1 SV=4	1.94342	0.679
Q460N5|PAR14_HUMAN	6	6	Protein mono-ADP-ribosyltransferase PARP14 OS=Homo sapiens OX=9606 GN=PARP14 PE=1 SV=3	1.88897	3.501
Q9H6S3|ES8L2_HUMAN	8	8	Epidermal growth factor receptor kinase substrate 8-like protein 2 OS=Homo sapiens OX=9606 GN=EPS8L2 PE=1 SV=2	1.88897	3.766
P21980|TGM2_HUMAN	9	9	Protein-glutamine gamma-glutamyltransferase 2 OS=Homo sapiens OX=9606 GN=TGM2 PE=1 SV=2	1.88897	2.697
P01889|HLAB_HUMAN	5	2	HLA class I histocompatibility antigen, B alpha chain OS=Homo sapiens OX=9606 GN=HLA-B PE=1 SV=3	1.8365	3.006
Q96AC1|FERM2_HUMAN	2	2	Fermitin family homolog 2 OS=Homo sapiens OX=9606 GN=FERMT2 PE=1 SV=1	1.8365	2.973
Q99497|PARK7_HUMAN	2	2	Parkinson disease protein 7 OS=Homo sapiens OX=9606 GN=PARK7 PE=1 SV=2	1.8365	2.181
P28907|CD38_HUMAN	3	3	ADP-ribosyl cyclase/cyclic ADP-ribose hydrolase 1 OS=Homo sapiens OX=9606 GN=CD38 PE=1 SV=2	1.8365	1.736
O00468|AGRIN_HUMAN	2	2	Agrin OS=Homo sapiens OX=9606 GN=AGRN PE=1 SV=6	1.78588	2.557
Q86UE4|LYRIC_HUMAN	2	2	Protein LYRIC OS=Homo sapiens OX=9606 GN=MTDH PE=1 SV=2	1.78588	1.844
O94832|MYO1D_HUMAN	6	5	Unconventional myosin-Id OS=Homo sapiens OX=9606 GN=MYO1D PE=1 SV=2	1.78588	2.104
Q9UM54|MYO6_HUMAN	11	11	Unconventional myosin-VI OS=Homo sapiens OX=9606 GN=MYO6 PE=1 SV=4	1.73697	0.188
Q07157|ZO1_HUMAN	25	25	Tight junction protein ZO-1 OS=Homo sapiens OX=9606 GN=TJP1 PE=1 SV=3	1.73697	2.736
Q14247|SRC8_HUMAN	13	13	Src substrate cortactin OS=Homo sapiens OX=9606 GN=CTTN PE=1 SV=2	1.73697	2.388
P07947|YES_HUMAN	6	3	Tyrosine-protein kinase Yes OS=Homo sapiens OX=9606 GN=YES1 PE=1 SV=3	1.68966	2.627
Q9Y6K5|OAS3_HUMAN	10	10	2'-5'-oligoadenylate synthase 3 OS=Homo sapiens OX=9606 GN=OAS3 PE=1 SV=3	1.68966	2.554
O75330|HMMR_HUMAN	2	2	Hyaluronan mediated motility receptor OS=Homo sapiens OX=9606 GN=HMMR PE=1 SV=2	1.64386	2.388
P27797|CALR_HUMAN	6	6	Calreticulin OS=Homo sapiens OX=9606 GN=CALR PE=1 SV=1	1.59946	2.927
P09543|CN37_HUMAN	13	13	2',3'-cyclic-nucleotide 3'-phosphodiesterase OS=Homo sapiens OX=9606 GN=CNP PE=1 SV=2	1.59946	3.151
P27824|CALX_HUMAN	9	9	Calnexin OS=Homo sapiens OX=9606 GN=CANX PE=1 SV=2	1.59946	2.694
Q8NDI1|EHBP1_HUMAN	4	4	EH domain-binding protein 1 OS=Homo sapiens OX=9606 GN=EHBP1 PE=1 SV=3	1.55639	2.911
P51572|BAP31_HUMAN	3	3	B-cell receptor-associated protein 31 OS=Homo sapiens OX=9606 GN=BCAP31 PE=1 SV=3	1.55639	1.878
O43570|CAH12_HUMAN	7	7	Carbonic anhydrase 12 OS=Homo sapiens OX=9606 GN=CA12 PE=1 SV=1	1.51457	3.642
Q8TB37|NUBPL_HUMAN	2	2	Iron-sulfur protein NUBPL OS=Homo sapiens OX=9606 GN=NUBPL PE=1 SV=3	1.51457	2.783
Q8NC51|PAIRB_HUMAN	5	5	Plasminogen activator inhibitor 1 RNA-binding protein OS=Homo sapiens OX=9606 GN=SERBP1 PE=1 SV=2	1.51457	1.444
P62491|RB11A_HUMAN	2	2	Ras-related protein Rab-11A OS=Homo sapiens OX=9606 GN=RAB11A PE=1 SV=3	1.47393	0.871
Q8TCT9|HM13_HUMAN	4	4	Minor histocompatibility antigen H13 OS=Homo sapiens OX=9606 GN=HM13 PE=1 SV=1	1.4344	3.615
P21796|VDAC1_HUMAN	8	8	Voltage-dependent anion-selective channel protein 1 OS=Homo sapiens OX=9606 GN=VDAC1 PE=1 SV=2	1.4344	1.456
Q96IZ0|PAWR_HUMAN	3	3	PRKC apoptosis WT1 regulator protein OS=Homo sapiens OX=9606 GN=PAWR PE=1 SV=1	1.4344	1.47
P0CG48|UBC_HUMAN	5	5	Polyubiquitin-C OS=Homo sapiens OX=9606 GN=UBC PE=1 SV=3	1.39593	3.667
P0CG47|UBB_HUMAN	5	5	Polyubiquitin-B OS=Homo sapiens OX=9606 GN=UBB PE=1 SV=1	1.39593	3.667
P18085|ARF4_HUMAN	4	2	ADP-ribosylation factor 4 OS=Homo sapiens OX=9606 GN=ARF4 PE=1 SV=3	1.39593	1.368
P62979|RS27A_HUMAN	5	5	Ubiquitin-40S ribosomal protein S27a OS=Homo sapiens OX=9606 GN=RPS27A PE=1 SV=2	1.39593	3.667
P62987|RL40_HUMAN	5	5	Ubiquitin-60S ribosomal protein L40 OS=Homo sapiens OX=9606 GN=UBA52 PE=1 SV=2	1.39593	3.667
P43490|NAMPT_HUMAN	20	20	Nicotinamide phosphoribosyltransferase OS=Homo sapiens OX=9606 GN=NAMPT PE=1 SV=1	1.35845	3.278
Q00325|MPCP_HUMAN	6	6	Phosphate carrier protein, mitochondrial OS=Homo sapiens OX=9606 GN=SLC25A3 PE=1 SV=2	1.35845	2.555
Q13557|KCC2D_HUMAN	4	4	Calcium/calmodulin-dependent protein kinase type II subunit delta OS=Homo sapiens OX=9606 GN=CAMK2D PE=1 SV=3	1.35845	1.461
P63010|AP2B1_HUMAN	17	17	AP-2 complex subunit beta OS=Homo sapiens OX=9606 GN=AP2B1 PE=1 SV=1	1.32193	1.972
P61204|ARF3_HUMAN	6	4	ADP-ribosylation factor 3 OS=Homo sapiens OX=9606 GN=ARF3 PE=1 SV=2	1.2863	1.929
Q96SB3|NEB2_HUMAN	7	7	Neurabin-2 OS=Homo sapiens OX=9606 GN=PPP1R9B PE=1 SV=3	1.2863	1.987
P84077|ARF1_HUMAN	6	4	ADP-ribosylation factor 1 OS=Homo sapiens OX=9606 GN=ARF1 PE=1 SV=2	1.2863	1.929
Q03135|CAV1_HUMAN	4	4	Caveolin-1 OS=Homo sapiens OX=9606 GN=CAV1 PE=1 SV=4	1.2863	1.403
P15924|DESP_HUMAN	57	57	Desmoplakin OS=Homo sapiens OX=9606 GN=DSP PE=1 SV=3	1.21759	4.021
Q14980|NUMA1_HUMAN	4	4	Nuclear mitotic apparatus protein 1 OS=Homo sapiens OX=9606 GN=NUMA1 PE=1 SV=2	1.21759	0.075
Q01082|SPTB2_HUMAN	132	120	Spectrin beta chain, non-erythrocytic 1 OS=Homo sapiens OX=9606 GN=SPTBN1 PE=1 SV=2	1.21759	2.445
Q5BJF2|SGMR2_HUMAN	2	2	Sigma intracellular receptor 2 OS=Homo sapiens OX=9606 GN=TMEM97 PE=1 SV=1	1.21759	2.533
P09493|TPM1_HUMAN	4	4	Tropomyosin alpha-1 chain OS=Homo sapiens OX=9606 GN=TPM1 PE=1 SV=2	1.21759	1.665
Q08495|DEMA_HUMAN	5	5	Dematin OS=Homo sapiens OX=9606 GN=DMTN PE=1 SV=3	1.18442	2.008
Q8IVT2|MISP_HUMAN	17	17	Mitotic interactor and substrate of PLK1 OS=Homo sapiens OX=9606 GN=MISP PE=1 SV=1	1.18442	2.42
P27105|STOM_HUMAN	8	8	Stomatin OS=Homo sapiens OX=9606 GN=STOM PE=1 SV=3	1.18442	2.688
Q8WTV0|SCRB1_HUMAN	3	3	Scavenger receptor class B member 1 OS=Homo sapiens OX=9606 GN=SCARB1 PE=1 SV=1	1.152	1.676
Q12929|EPS8_HUMAN	12	12	Epidermal growth factor receptor kinase substrate 8 OS=Homo sapiens OX=9606 GN=EPS8 PE=1 SV=1	1.152	2.06
Q9H910|JUPI2_HUMAN	2	2	Jupiter microtubule associated homolog 2 OS=Homo sapiens OX=9606 GN=JPT2 PE=1 SV=1	1.152	0.838
Q13492|PICAL_HUMAN	5	5	Phosphatidylinositol-binding clathrin assembly protein OS=Homo sapiens OX=9606 GN=PICALM PE=1 SV=2	1.12029	1.982
O95810|CAVN2_HUMAN	3	3	Caveolae-associated protein 2 OS=Homo sapiens OX=9606 GN=CAVIN2 PE=1 SV=3	1.12029	1.96
Q00341|VIGLN_HUMAN	9	9	Vigilin OS=Homo sapiens OX=9606 GN=HDLBP PE=1 SV=2	1.12029	1.894
Q9H4M9|EHD1_HUMAN	12	7	EH domain-containing protein 1 OS=Homo sapiens OX=9606 GN=EHD1 PE=1 SV=2	1.05889	2.499
O15260|SURF4_HUMAN	2	2	Surfeit locus protein 4 OS=Homo sapiens OX=9606 GN=SURF4 PE=1 SV=3	1.05889	1.458
P42892|ECE1_HUMAN	6	6	Endothelin-converting enzyme 1 OS=Homo sapiens OX=9606 GN=ECE1 PE=1 SV=2	1.05889	1.038
Q9BR76|COR1B_HUMAN	5	5	Coronin-1B OS=Homo sapiens OX=9606 GN=CORO1B PE=1 SV=1	1.05889	1.5
Q9P0L0|VAPA_HUMAN	4	3	Vesicle-associated membrane protein-associated protein A OS=Homo sapiens OX=9606 GN=VAPA PE=1 SV=3	1.05889	2.442
Q96J02|ITCH_HUMAN	2	2	E3 ubiquitin-protein ligase Itchy homolog OS=Homo sapiens OX=9606 GN=ITCH PE=1 SV=2	1.02915	2.677
P08670|VIME_HUMAN	76	65	Vimentin OS=Homo sapiens OX=9606 GN=VIM PE=1 SV=4	1.02915	2.189
P61026|RAB10_HUMAN	7	7	Ras-related protein Rab-10 OS=Homo sapiens OX=9606 GN=RAB10 PE=1 SV=1	1.02915	2.209
Q14573|ITPR3_HUMAN	27	25	Inositol 1,4,5-trisphosphate receptor type 3 OS=Homo sapiens OX=9606 GN=ITPR3 PE=1 SV=2	1	1.476
Q05682|CALD1_HUMAN	11	11	Caldesmon OS=Homo sapiens OX=9606 GN=CALD1 PE=1 SV=3	1	1.777
Q9P2E2|KIF17_HUMAN	2	2	Kinesin-like protein KIF17 OS=Homo sapiens OX=9606 GN=KIF17 PE=2 SV=3	1	0.923
P17655|CAN2_HUMAN	2	2	Calpain-2 catalytic subunit OS=Homo sapiens OX=9606 GN=CAPN2 PE=1 SV=6	1	1.203
O60716|CTND1_HUMAN	24	24	Catenin delta-1 OS=Homo sapiens OX=9606 GN=CTNND1 PE=1 SV=1	1	1.749

## Sheet: Table S3
Supplementary Table 3: List of enriched proteins from A549 cells with or without Flag-EGFR using phenol-biotin.
Accession	#Peptides	#Unique	Description	log ratio	log p
Q9NZB2|F120A_HUMAN	2	2	Constitutive coactivator of PPAR-gamma-like protein 1 OS=Homo sapiens OX=9606 GN=FAM120A PE=1 SV=2	3.8365	0.637
P20591|MX1_HUMAN	11	10	Interferon-induced GTP-binding protein Mx1 OS=Homo sapiens OX=9606 GN=MX1 PE=1 SV=4	3.64386	2.81
P00533|EGFR_HUMAN	16	15	Epidermal growth factor receptor OS=Homo sapiens OX=9606 GN=EGFR PE=1 SV=2	3.05889	4.646
P61769|B2MG_HUMAN	2	2	Beta-2-microglobulin OS=Homo sapiens OX=9606 GN=B2M PE=1 SV=1	3.05889	1.417
P04439|HLAA_HUMAN	5	2	HLA class I histocompatibility antigen, A alpha chain OS=Homo sapiens OX=9606 GN=HLA-A PE=1 SV=2	2.8365	3.597
Q14571|ITPR2_HUMAN	6	2	Inositol 1,4,5-trisphosphate receptor type 2 OS=Homo sapiens OX=9606 GN=ITPR2 PE=1 SV=2	2.73697	1.477
Q8WUD1|RAB2B_HUMAN	2	2	Ras-related protein Rab-2B OS=Homo sapiens OX=9606 GN=RAB2B PE=1 SV=1	2.64386	1.254
Q9Y6K5|OAS3_HUMAN	10	10	2'-5'-oligoadenylate synthase 3 OS=Homo sapiens OX=9606 GN=OAS3 PE=1 SV=3	2.47393	3.122
Q9Y3Z3|SAMH1_HUMAN	10	10	Deoxynucleoside triphosphate triphosphohydrolase SAMHD1 OS=Homo sapiens OX=9606 GN=SAMHD1 PE=1 SV=2	2.25154	2.92
P46459|NSF_HUMAN	4	4	Vesicle-fusing ATPase OS=Homo sapiens OX=9606 GN=NSF PE=1 SV=3	2.12029	1.525
O95786|DDX58_HUMAN	6	6	Antiviral innate immune response receptor RIG-I OS=Homo sapiens OX=9606 GN=DDX58 PE=1 SV=2	2.05889	2.184
O60610|DIAP1_HUMAN	2	2	Protein diaphanous homolog 1 OS=Homo sapiens OX=9606 GN=DIAPH1 PE=1 SV=2	2	0.543
P84085|ARF5_HUMAN	4	2	ADP-ribosylation factor 5 OS=Homo sapiens OX=9606 GN=ARF5 PE=1 SV=2	1.94342	2.337
O95361|TRI16_HUMAN	2	2	Tripartite motif-containing protein 16 OS=Homo sapiens OX=9606 GN=TRIM16 PE=1 SV=3	1.8365	0.414
Q96S97|MYADM_HUMAN	2	2	Myeloid-associated differentiation marker OS=Homo sapiens OX=9606 GN=MYADM PE=1 SV=2	1.73697	2.321
P09543|CN37_HUMAN	12	12	2',3'-cyclic-nucleotide 3'-phosphodiesterase OS=Homo sapiens OX=9606 GN=CNP PE=1 SV=2	1.73697	1.989
P27797|CALR_HUMAN	3	3	Calreticulin OS=Homo sapiens OX=9606 GN=CALR PE=1 SV=1	1.68966	2.799
P61204|ARF3_HUMAN	5	3	ADP-ribosylation factor 3 OS=Homo sapiens OX=9606 GN=ARF3 PE=1 SV=2	1.68966	3.312
Q9ULV4|COR1C_HUMAN	8	8	Coronin-1C OS=Homo sapiens OX=9606 GN=CORO1C PE=1 SV=1	1.68966	1.803
O95573|ACSL3_HUMAN	13	11	Long-chain-fatty-acid--CoA ligase 3 OS=Homo sapiens OX=9606 GN=ACSL3 PE=1 SV=3	1.68966	1.455
P84077|ARF1_HUMAN	5	3	ADP-ribosylation factor 1 OS=Homo sapiens OX=9606 GN=ARF1 PE=1 SV=2	1.68966	3.312
P63010|AP2B1_HUMAN	23	23	AP-2 complex subunit beta OS=Homo sapiens OX=9606 GN=AP2B1 PE=1 SV=1	1.68966	2.589
P26006|ITA3_HUMAN	8	8	Integrin alpha-3 OS=Homo sapiens OX=9606 GN=ITGA3 PE=1 SV=5	1.64386	3.342
O00468|AGRIN_HUMAN	2	2	Agrin OS=Homo sapiens OX=9606 GN=AGRN PE=1 SV=6	1.64386	2.21
P21980|TGM2_HUMAN	6	6	Protein-glutamine gamma-glutamyltransferase 2 OS=Homo sapiens OX=9606 GN=TGM2 PE=1 SV=2	1.64386	3.502
P53680|AP2S1_HUMAN	2	2	AP-2 complex subunit sigma OS=Homo sapiens OX=9606 GN=AP2S1 PE=1 SV=2	1.59946	1.823
Q5T9A4|ATD3B_HUMAN	5	5	ATPase family AAA domain-containing protein 3B OS=Homo sapiens OX=9606 GN=ATAD3B PE=1 SV=1	1.59946	1.724
Q9H254|SPTN4_HUMAN	5	3	Spectrin beta chain, non-erythrocytic 4 OS=Homo sapiens OX=9606 GN=SPTBN4 PE=1 SV=2	1.55639	2.168
P40763|STAT3_HUMAN	5	5	Signal transducer and activator of transcription 3 OS=Homo sapiens OX=9606 GN=STAT3 PE=1 SV=2	1.55639	2.551
P06744|G6PI_HUMAN	5	5	Glucose-6-phosphate isomerase OS=Homo sapiens OX=9606 GN=GPI PE=1 SV=4	1.51457	2.562
Q13492|PICAL_HUMAN	8	8	Phosphatidylinositol-binding clathrin assembly protein OS=Homo sapiens OX=9606 GN=PICALM PE=1 SV=2	1.51457	0.45
P62873|GBB1_HUMAN	2	2	Guanine nucleotide-binding protein G(I)/G(S)/G(T) subunit beta-1 OS=Homo sapiens OX=9606 GN=GNB1 PE=1 SV=3	1.51457	3.304
P62879|GBB2_HUMAN	3	3	Guanine nucleotide-binding protein G(I)/G(S)/G(T) subunit beta-2 OS=Homo sapiens OX=9606 GN=GNB2 PE=1 SV=3	1.51457	3.057
P21796|VDAC1_HUMAN	7	7	Voltage-dependent anion-selective channel protein 1 OS=Homo sapiens OX=9606 GN=VDAC1 PE=1 SV=2	1.47393	4.162
Q00325|MPCP_HUMAN	6	6	Phosphate carrier protein, mitochondrial OS=Homo sapiens OX=9606 GN=SLC25A3 PE=1 SV=2	1.4344	1.918
P13645|K1C10_HUMAN	19	16	Keratin, type I cytoskeletal 10 OS=Homo sapiens OX=9606 GN=KRT10 PE=1 SV=6	1.39593	0.42
P04264|K2C1_HUMAN	25	18	Keratin, type II cytoskeletal 1 OS=Homo sapiens OX=9606 GN=KRT1 PE=1 SV=6	1.39593	2.506
P49773|HINT1_HUMAN	7	7	Histidine triad nucleotide-binding protein 1 OS=Homo sapiens OX=9606 GN=HINT1 PE=1 SV=2	1.39593	2.274
P62330|ARF6_HUMAN	4	4	ADP-ribosylation factor 6 OS=Homo sapiens OX=9606 GN=ARF6 PE=1 SV=2	1.32193	4.612
O75083|WDR1_HUMAN	2	2	WD repeat-containing protein 1 OS=Homo sapiens OX=9606 GN=WDR1 PE=1 SV=4	1.32193	1.61
P62993|GRB2_HUMAN	4	4	Growth factor receptor-bound protein 2 OS=Homo sapiens OX=9606 GN=GRB2 PE=1 SV=1	1.32193	2.272
Q8NDI1|EHBP1_HUMAN	4	4	EH domain-binding protein 1 OS=Homo sapiens OX=9606 GN=EHBP1 PE=1 SV=3	1.32193	2.393
P63167|DYL1_HUMAN	2	2	Dynein light chain 1, cytoplasmic OS=Homo sapiens OX=9606 GN=DYNLL1 PE=1 SV=1	1.32193	1.661
P14923|PLAK_HUMAN	15	15	Junction plakoglobin OS=Homo sapiens OX=9606 GN=JUP PE=1 SV=3	1.32193	2.95
P05141|ADT2_HUMAN	17	8	ADP/ATP translocase 2 OS=Homo sapiens OX=9606 GN=SLC25A5 PE=1 SV=7	1.2863	2.148
O95810|CAVN2_HUMAN	2	2	Caveolae-associated protein 2 OS=Homo sapiens OX=9606 GN=CAVIN2 PE=1 SV=3	1.25154	1.532
P0DP23|CALM1_HUMAN	3	3	Calmodulin-1 OS=Homo sapiens OX=9606 GN=CALM1 PE=1 SV=1	1.21759	3.251
P0DP24|CALM2_HUMAN	3	3	Calmodulin-2 OS=Homo sapiens OX=9606 GN=CALM2 PE=1 SV=1	1.21759	3.251
P0DP25|CALM3_HUMAN	3	3	Calmodulin-3 OS=Homo sapiens OX=9606 GN=CALM3 PE=1 SV=1	1.21759	3.251
P0CG48|UBC_HUMAN	5	5	Polyubiquitin-C OS=Homo sapiens OX=9606 GN=UBC PE=1 SV=3	1.18442	3.062
P0CG47|UBB_HUMAN	5	5	Polyubiquitin-B OS=Homo sapiens OX=9606 GN=UBB PE=1 SV=1	1.18442	3.062
P62979|RS27A_HUMAN	5	5	Ubiquitin-40S ribosomal protein S27a OS=Homo sapiens OX=9606 GN=RPS27A PE=1 SV=2	1.18442	3.062
Q99996|AKAP9_HUMAN	3	3	A-kinase anchor protein 9 OS=Homo sapiens OX=9606 GN=AKAP9 PE=1 SV=4	1.18442	1.117
O43795|MYO1B_HUMAN	37	32	Unconventional myosin-Ib OS=Homo sapiens OX=9606 GN=MYO1B PE=1 SV=3	1.18442	2.232
P62987|RL40_HUMAN	5	5	Ubiquitin-60S ribosomal protein L40 OS=Homo sapiens OX=9606 GN=UBA52 PE=1 SV=2	1.18442	3.062
P09493|TPM1_HUMAN	4	4	Tropomyosin alpha-1 chain OS=Homo sapiens OX=9606 GN=TPM1 PE=1 SV=2	1.18442	1.437
Q02978|M2OM_HUMAN	7	7	Mitochondrial 2-oxoglutarate/malate carrier protein OS=Homo sapiens OX=9606 GN=SLC25A11 PE=1 SV=3	1.152	2.949
Q9H6S3|ES8L2_HUMAN	7	7	Epidermal growth factor receptor kinase substrate 8-like protein 2 OS=Homo sapiens OX=9606 GN=EPS8L2 PE=1 SV=2	1.12029	3.132
Q14247|SRC8_HUMAN	17	17	Src substrate cortactin OS=Homo sapiens OX=9606 GN=CTTN PE=1 SV=2	1.12029	2.208
Q99497|PARK7_HUMAN	2	2	Parkinson disease protein 7 OS=Homo sapiens OX=9606 GN=PARK7 PE=1 SV=2	1.12029	0.966
P49757|NUMB_HUMAN	4	4	Protein numb homolog OS=Homo sapiens OX=9606 GN=NUMB PE=1 SV=2	1.08927	3.308
Q15046|SYK_HUMAN	2	2	Lysine--tRNA ligase OS=Homo sapiens OX=9606 GN=KARS1 PE=1 SV=3	1.08927	0.717
Q9H223|EHD4_HUMAN	5	3	EH domain-containing protein 4 OS=Homo sapiens OX=9606 GN=EHD4 PE=1 SV=1	1.08927	2.358
Q9UHR4|BI2L1_HUMAN	15	15	Brain-specific angiogenesis inhibitor 1-associated protein 2-like protein 1 OS=Homo sapiens OX=9606 GN=BAIAP2L1 PE=1 SV=2	1.08927	2.08
P53355|DAPK1_HUMAN	2	2	Death-associated protein kinase 1 OS=Homo sapiens OX=9606 GN=DAPK1 PE=1 SV=6	1.08927	1.992
P62491|RB11A_HUMAN	3	3	Ras-related protein Rab-11A OS=Homo sapiens OX=9606 GN=RAB11A PE=1 SV=3	1.05889	3.326
O43570|CAH12_HUMAN	4	4	Carbonic anhydrase 12 OS=Homo sapiens OX=9606 GN=CA12 PE=1 SV=1	1.05889	2.191
Q9H2K8|TAOK3_HUMAN	2	2	Serine/threonine-protein kinase TAO3 OS=Homo sapiens OX=9606 GN=TAOK3 PE=1 SV=2	1.05889	1.488
P27824|CALX_HUMAN	5	5	Calnexin OS=Homo sapiens OX=9606 GN=CANX PE=1 SV=2	1.05889	2.286
Q9BRK5|CAB45_HUMAN	2	2	45 kDa calcium-binding protein OS=Homo sapiens OX=9606 GN=SDF4 PE=1 SV=1	1.02915	0.887
Q07157|ZO1_HUMAN	31	31	Tight junction protein ZO-1 OS=Homo sapiens OX=9606 GN=TJP1 PE=1 SV=3	1.02915	0.228
Q15019|SEPT2_HUMAN	6	6	Septin-2 OS=Homo sapiens OX=9606 GN=SEPTIN2 PE=1 SV=1	1.02915	2.191
P12931|SRC_HUMAN	8	7	Proto-oncogene tyrosine-protein kinase Src OS=Homo sapiens OX=9606 GN=SRC PE=1 SV=3	1.02915	1.626
P33527|MRP1_HUMAN	22	21	Multidrug resistance-associated protein 1 OS=Homo sapiens OX=9606 GN=ABCC1 PE=1 SV=3	1	3.364

## Sheet: Table S4
Supplementary Data 4: List of enriched proteins from A549 cells expressing GFP with or without HaloTag using aryl-diazirine-biotin.
Accession	#Peptides	#Unique	Description	log ratio	p
P09327|VILI_HUMAN	27	25	Villin-1 OS=Homo sapiens OX=9606 GN=VIL1 PE=1 SV=4	5.05889	56.96
GFP|GFP_ZL0031	5	5	GFP OS=Homo sapiens OX=0000 GN=GFP PE=1 SV=1	4.64386	49.57
Q92562|FIG4_HUMAN	2	2	Polyphosphoinositide phosphatase OS=Homo sapiens OX=9606 GN=FIG4 PE=1 SV=1	4.64386	38.78
Q9NYL2|M3K20_HUMAN	2	2	Mitogen-activated protein kinase kinase kinase 20 OS=Homo sapiens OX=9606 GN=MAP3K20 PE=1 SV=3	3.8365	2.84
Q96QE3|ATAD5_HUMAN	2	2	ATPase family AAA domain-containing protein 5 OS=Homo sapiens OX=9606 GN=ATAD5 PE=1 SV=4	3.64386	55.68
Q9UL03|INT6_HUMAN	5	4	Integrator complex subunit 6 OS=Homo sapiens OX=9606 GN=INTS6 PE=1 SV=1	3.64386	30.71
Q562R1|ACTBL_HUMAN	44	3	Beta-actin-like protein 2 OS=Homo sapiens OX=9606 GN=ACTBL2 PE=1 SV=2	3.32193	46.69
P06396|GELS_HUMAN	20	20	Gelsolin OS=Homo sapiens OX=9606 GN=GSN PE=1 SV=1	3.32193	48.85
Q16643|DREB_HUMAN	13	13	Drebrin OS=Homo sapiens OX=9606 GN=DBN1 PE=1 SV=4	3.32193	44.03
Q9NYL9|TMOD3_HUMAN	11	11	Tropomodulin-3 OS=Homo sapiens OX=9606 GN=TMOD3 PE=1 SV=1	2.94342	44.24
Q9Y679|AUP1_HUMAN	9	8	Lipid droplet-regulating VLDL assembly factor AUP1 OS=Homo sapiens OX=9606 GN=AUP1 PE=1 SV=2	2.94342	42.95
O43707|ACTN4_HUMAN	72	45	Alpha-actinin-4 OS=Homo sapiens OX=9606 GN=ACTN4 PE=1 SV=2	2.94342	43.28
Q12860|CNTN1_HUMAN	29	29	Contactin-1 OS=Homo sapiens OX=9606 GN=CNTN1 PE=1 SV=1	2.8365	42.69
P04181|OAT_HUMAN	10	9	Ornithine aminotransferase, mitochondrial OS=Homo sapiens OX=9606 GN=OAT PE=1 SV=1	2.73697	39.87
P12814|ACTN1_HUMAN	57	29	Alpha-actinin-1 OS=Homo sapiens OX=9606 GN=ACTN1 PE=1 SV=2	2.64386	48
Q96JJ7|TMX3_HUMAN	2	2	Protein disulfide-isomerase TMX3 OS=Homo sapiens OX=9606 GN=TMX3 PE=1 SV=2	2.64386	7.16
Q9H2P0|ADNP_HUMAN	7	7	Activity-dependent neuroprotector homeobox protein OS=Homo sapiens OX=9606 GN=ADNP PE=1 SV=1	2.55639	37.48
P14649|MYL6B_HUMAN	10	8	Myosin light chain 6B OS=Homo sapiens OX=9606 GN=MYL6B PE=1 SV=1	2.55639	43.62
O15145|ARPC3_HUMAN	8	8	Actin-related protein 2/3 complex subunit 3 OS=Homo sapiens OX=9606 GN=ARPC3 PE=1 SV=3	2.47393	35.77
P35749|MYH11_HUMAN	50	4	Myosin-11 OS=Homo sapiens OX=9606 GN=MYH11 PE=1 SV=3	2.47393	32.77
Q92614|MY18A_HUMAN	88	88	Unconventional myosin-XVIIIa OS=Homo sapiens OX=9606 GN=MYO18A PE=1 SV=3	2.47393	44.09
P52907|CAZA1_HUMAN	10	8	F-actin-capping protein subunit alpha-1 OS=Homo sapiens OX=9606 GN=CAPZA1 PE=1 SV=3	2.39593	42.01
P20929|NEBU_HUMAN	2	2	Nebulin OS=Homo sapiens OX=9606 GN=NEB PE=1 SV=5	2.39593	45.22
Q53R12|T4S20_HUMAN	3	2	Transmembrane 4 L6 family member 20 OS=Homo sapiens OX=9606 GN=TM4SF20 PE=1 SV=1	2.39593	36.57
Q86XK2|FBX11_HUMAN	2	2	F-box only protein 11 OS=Homo sapiens OX=9606 GN=FBXO11 PE=1 SV=3	2.39593	25.53
P27216|ANX13_HUMAN	9	8	Annexin A13 OS=Homo sapiens OX=9606 GN=ANXA13 PE=1 SV=3	2.32193	28.51
P35579|MYH9_HUMAN	241	174	Myosin-9 OS=Homo sapiens OX=9606 GN=MYH9 PE=1 SV=4	2.32193	34.25
Q8NBQ5|DHB11_HUMAN	15	14	Estradiol 17-beta-dehydrogenase 11 OS=Homo sapiens OX=9606 GN=HSD17B11 PE=1 SV=3	2.25154	33.8
P35580|MYH10_HUMAN	190	128	Myosin-10 OS=Homo sapiens OX=9606 GN=MYH10 PE=1 SV=3	2.25154	38.72
P07108|ACBP_HUMAN	2	2	Acyl-CoA-binding protein OS=Homo sapiens OX=9606 GN=DBI PE=1 SV=2	2.25154	9.55
P98082|DAB2_HUMAN	2	2	Disabled homolog 2 OS=Homo sapiens OX=9606 GN=DAB2 PE=1 SV=3	2.18442	15.76
P55072|TERA_HUMAN	40	39	Transitional endoplasmic reticulum ATPase OS=Homo sapiens OX=9606 GN=VCP PE=1 SV=4	2.18442	25.4
O94832|MYO1D_HUMAN	16	14	Unconventional myosin-Id OS=Homo sapiens OX=9606 GN=MYO1D PE=1 SV=2	2.18442	32.53
Q16531|DDB1_HUMAN	2	2	DNA damage-binding protein 1 OS=Homo sapiens OX=9606 GN=DDB1 PE=1 SV=1	2.18442	13.41
O15484|CAN5_HUMAN	18	18	Calpain-5 OS=Homo sapiens OX=9606 GN=CAPN5 PE=1 SV=2	2.18442	47.72
P42785|PCP_HUMAN	2	2	Lysosomal Pro-X carboxypeptidase OS=Homo sapiens OX=9606 GN=PRCP PE=1 SV=1	2.18442	24.26
P02511|CRYAB_HUMAN	8	8	Alpha-crystallin B chain OS=Homo sapiens OX=9606 GN=CRYAB PE=1 SV=2	2.12029	40.84
O95232|LC7L3_HUMAN	9	9	Luc7-like protein 3 OS=Homo sapiens OX=9606 GN=LUC7L3 PE=1 SV=2	2.12029	36.07
P25490|TYY1_HUMAN	2	2	Transcriptional repressor protein YY1 OS=Homo sapiens OX=9606 GN=YY1 PE=1 SV=2	2.12029	27.79
Q9H307|PININ_HUMAN	36	35	Pinin OS=Homo sapiens OX=9606 GN=PNN PE=1 SV=5	2.05889	22.55
P29401|TKT_HUMAN	25	25	Transketolase OS=Homo sapiens OX=9606 GN=TKT PE=1 SV=3	2.05889	24.96
O00422|SAP18_HUMAN	9	9	Histone deacetylase complex subunit SAP18 OS=Homo sapiens OX=9606 GN=SAP18 PE=1 SV=1	2.05889	17.61
P18583|SON_HUMAN	48	48	Protein SON OS=Homo sapiens OX=9606 GN=SON PE=1 SV=4	2.05889	39.07
P61160|ARP2_HUMAN	16	16	Actin-related protein 2 OS=Homo sapiens OX=9606 GN=ACTR2 PE=1 SV=1	2.05889	44.41
Q93099|HGD_HUMAN	3	3	Homogentisate 1,2-dioxygenase OS=Homo sapiens OX=9606 GN=HGD PE=1 SV=2	2	19.66
P29590|PML_HUMAN	2	2	Protein PML OS=Homo sapiens OX=9606 GN=PML PE=1 SV=3	2	5.2
P61158|ARP3_HUMAN	16	16	Actin-related protein 3 OS=Homo sapiens OX=9606 GN=ACTR3 PE=1 SV=3	2	41.86
G2XKQ0|SUMO5_HUMAN	2	2	Small ubiquitin-related modifier 5 OS=Homo sapiens OX=9606 GN=SUMO1P1 PE=1 SV=2	2	0.76
O15144|ARPC2_HUMAN	16	16	Actin-related protein 2/3 complex subunit 2 OS=Homo sapiens OX=9606 GN=ARPC2 PE=1 SV=1	1.94342	38.43
Q8WVV4|POF1B_HUMAN	6	6	Protein POF1B OS=Homo sapiens OX=9606 GN=POF1B PE=1 SV=3	1.94342	35.91
Q9Y625|GPC6_HUMAN	4	2	Glypican-6 OS=Homo sapiens OX=9606 GN=GPC6 PE=1 SV=1	1.94342	32.67
O15511|ARPC5_HUMAN	4	3	Actin-related protein 2/3 complex subunit 5 OS=Homo sapiens OX=9606 GN=ARPC5 PE=1 SV=3	1.94342	21.26
A1L0T0|HACL2_HUMAN	2	2	2-hydroxyacyl-CoA lyase 2 OS=Homo sapiens OX=9606 GN=ILVBL PE=1 SV=2	1.94342	21.23
Q6UX53|MET7B_HUMAN	7	7	Methyltransferase-like protein 7B OS=Homo sapiens OX=9606 GN=METTL7B PE=1 SV=2	1.94342	33.32
P49327|FAS_HUMAN	88	87	Fatty acid synthase OS=Homo sapiens OX=9606 GN=FASN PE=1 SV=3	1.94342	18.23
Q9Y6Y8|S23IP_HUMAN	4	4	SEC23-interacting protein OS=Homo sapiens OX=9606 GN=SEC23IP PE=1 SV=1	1.94342	11.24
Q15287|RNPS1_HUMAN	6	6	RNA-binding protein with serine-rich domain 1 OS=Homo sapiens OX=9606 GN=RNPS1 PE=1 SV=1	1.94342	22.88
Q9UKV3|ACINU_HUMAN	32	32	Apoptotic chromatin condensation inducer in the nucleus OS=Homo sapiens OX=9606 GN=ACIN1 PE=1 SV=2	1.88897	23.84
Q7L014|DDX46_HUMAN	45	45	Probable ATP-dependent RNA helicase DDX46 OS=Homo sapiens OX=9606 GN=DDX46 PE=1 SV=2	1.88897	27.56
P07099|HYEP_HUMAN	23	23	Epoxide hydrolase 1 OS=Homo sapiens OX=9606 GN=EPHX1 PE=1 SV=1	1.88897	25.11
P60660|MYL6_HUMAN	13	9	Myosin light polypeptide 6 OS=Homo sapiens OX=9606 GN=MYL6 PE=1 SV=2	1.88897	29.62
O15143|ARC1B_HUMAN	10	9	Actin-related protein 2/3 complex subunit 1B OS=Homo sapiens OX=9606 GN=ARPC1B PE=1 SV=3	1.88897	31.95
P09493|TPM1_HUMAN	11	3	Tropomyosin alpha-1 chain OS=Homo sapiens OX=9606 GN=TPM1 PE=1 SV=2	1.88897	38.85
P12694|ODBA_HUMAN	7	7	2-oxoisovalerate dehydrogenase subunit alpha, mitochondrial OS=Homo sapiens OX=9606 GN=BCKDHA PE=1 SV=2	1.88897	38.15
Q5D862|FILA2_HUMAN	2	2	Filaggrin-2 OS=Homo sapiens OX=9606 GN=FLG2 PE=1 SV=1	1.8365	10.13
Q7Z3J2|VP35L_HUMAN	5	5	VPS35 endosomal protein-sorting factor-like OS=Homo sapiens OX=9606 GN=VPS35L PE=1 SV=2	1.8365	11.46
Q02880|TOP2B_HUMAN	42	31	DNA topoisomerase 2-beta OS=Homo sapiens OX=9606 GN=TOP2B PE=1 SV=3	1.8365	38.01
Q14764|MVP_HUMAN	43	42	Major vault protein OS=Homo sapiens OX=9606 GN=MVP PE=1 SV=4	1.8365	18.02
P42330|AK1C3_HUMAN	27	14	Aldo-keto reductase family 1 member C3 OS=Homo sapiens OX=9606 GN=AKR1C3 PE=1 SV=4	1.8365	27.47
P05166|PCCB_HUMAN	35	35	Propionyl-CoA carboxylase beta chain, mitochondrial OS=Homo sapiens OX=9606 GN=PCCB PE=1 SV=3	1.8365	14.91
Q71UI9|H2AV_HUMAN	4	2	Histone H2A.V OS=Homo sapiens OX=9606 GN=H2AZ2 PE=1 SV=3	1.78588	27.51
O43852|CALU_HUMAN	2	2	Calumenin OS=Homo sapiens OX=9606 GN=CALU PE=1 SV=2	1.78588	20.93
P59998|ARPC4_HUMAN	9	9	Actin-related protein 2/3 complex subunit 4 OS=Homo sapiens OX=9606 GN=ARPC4 PE=1 SV=3	1.78588	28.83
P12074|CX6A1_HUMAN	2	2	Cytochrome c oxidase subunit 6A1, mitochondrial OS=Homo sapiens OX=9606 GN=COX6A1 PE=1 SV=4	1.78588	21.48
P22392|NDKB_HUMAN	8	3	Nucleoside diphosphate kinase B OS=Homo sapiens OX=9606 GN=NME2 PE=1 SV=1	1.78588	25.88
P67936|TPM4_HUMAN	11	2	Tropomyosin alpha-4 chain OS=Homo sapiens OX=9606 GN=TPM4 PE=1 SV=3	1.78588	30.08
P0C0S5|H2AZ_HUMAN	4	2	Histone H2A.Z OS=Homo sapiens OX=9606 GN=H2AZ1 PE=1 SV=2	1.78588	27.51
O75781|PALM_HUMAN	2	2	Paralemmin-1 OS=Homo sapiens OX=9606 GN=PALM PE=1 SV=2	1.78588	32.57
P60174|TPIS_HUMAN	10	10	Triosephosphate isomerase OS=Homo sapiens OX=9606 GN=TPI1 PE=1 SV=4	1.73697	16.22
Q9Y6U3|ADSV_HUMAN	3	3	Adseverin OS=Homo sapiens OX=9606 GN=SCIN PE=1 SV=4	1.73697	25.67
Q15555|MARE2_HUMAN	4	3	Microtubule-associated protein RP/EB family member 2 OS=Homo sapiens OX=9606 GN=MAPRE2 PE=1 SV=1	1.73697	26.98
Q53T59|H1BP3_HUMAN	2	2	HCLS1-binding protein 3 OS=Homo sapiens OX=9606 GN=HS1BP3 PE=1 SV=1	1.73697	31.81
P02786|TFR1_HUMAN	13	13	Transferrin receptor protein 1 OS=Homo sapiens OX=9606 GN=TFRC PE=1 SV=2	1.73697	26.72
Q96AD5|PLPL2_HUMAN	2	2	Patatin-like phospholipase domain-containing protein 2 OS=Homo sapiens OX=9606 GN=PNPLA2 PE=1 SV=1	1.68966	16.73
P0DMM9|ST1A3_HUMAN	8	5	Sulfotransferase 1A3 OS=Homo sapiens OX=9606 GN=SULT1A3 PE=1 SV=1	1.68966	27.03
Q96G23|CERS2_HUMAN	3	3	Ceramide synthase 2 OS=Homo sapiens OX=9606 GN=CERS2 PE=1 SV=1	1.68966	23.84
Q6IA69|NADE_HUMAN	6	6	Glutamine-dependent NAD(+) synthetase OS=Homo sapiens OX=9606 GN=NADSYN1 PE=1 SV=3	1.68966	38.94
P26447|S10A4_HUMAN	5	5	Protein S100-A4 OS=Homo sapiens OX=9606 GN=S100A4 PE=1 SV=1	1.68966	23.9
P47756|CAPZB_HUMAN	10	10	F-actin-capping protein subunit beta OS=Homo sapiens OX=9606 GN=CAPZB PE=1 SV=4	1.68966	41.43
P0DMN0|ST1A4_HUMAN	8	5	Sulfotransferase 1A4 OS=Homo sapiens OX=9606 GN=SULT1A4 PE=1 SV=1	1.68966	27.03
P35270|SPRE_HUMAN	3	3	Sepiapterin reductase OS=Homo sapiens OX=9606 GN=SPR PE=1 SV=1	1.68966	27.33
Q15029|U5S1_HUMAN	17	16	116 kDa U5 small nuclear ribonucleoprotein component OS=Homo sapiens OX=9606 GN=EFTUD2 PE=1 SV=1	1.68966	16.95
P14174|MIF_HUMAN	2	2	Macrophage migration inhibitory factor OS=Homo sapiens OX=9606 GN=MIF PE=1 SV=4	1.64386	21.32
P22033|MUTA_HUMAN	2	2	Methylmalonyl-CoA mutase, mitochondrial OS=Homo sapiens OX=9606 GN=MMUT PE=1 SV=4	1.64386	37.98
Q8NEZ5|FBX22_HUMAN	5	5	F-box only protein 22 OS=Homo sapiens OX=9606 GN=FBXO22 PE=1 SV=1	1.64386	18.72
Q8N2M8|CLASR_HUMAN	8	8	CLK4-associating serine/arginine rich protein OS=Homo sapiens OX=9606 GN=CLASRP PE=1 SV=4	1.64386	25.32
Q14247|SRC8_HUMAN	16	16	Src substrate cortactin OS=Homo sapiens OX=9606 GN=CTTN PE=1 SV=2	1.64386	37.27
Q13907|IDI1_HUMAN	7	7	Isopentenyl-diphosphate Delta-isomerase 1 OS=Homo sapiens OX=9606 GN=IDI1 PE=1 SV=2	1.64386	38.98
Q86UP8|GTD2A_HUMAN	2	2	General transcription factor II-I repeat domain-containing protein 2A OS=Homo sapiens OX=9606 GN=GTF2IRD2 PE=1 SV=3	1.59946	28.09
O00767|ACOD_HUMAN	5	5	Acyl-CoA desaturase OS=Homo sapiens OX=9606 GN=SCD PE=1 SV=2	1.59946	35.56
Q9NP58|ABCB6_HUMAN	6	6	ATP-binding cassette sub-family B member 6, mitochondrial OS=Homo sapiens OX=9606 GN=ABCB6 PE=1 SV=1	1.59946	31.38
Q13011|ECH1_HUMAN	11	11	Delta(3,5)-Delta(2,4)-dienoyl-CoA isomerase, mitochondrial OS=Homo sapiens OX=9606 GN=ECH1 PE=1 SV=2	1.59946	24.02
Q96FQ6|S10AG_HUMAN	2	2	Protein S100-A16 OS=Homo sapiens OX=9606 GN=S100A16 PE=1 SV=1	1.59946	30.37
Q9NZN4|EHD2_HUMAN	29	24	EH domain-containing protein 2 OS=Homo sapiens OX=9606 GN=EHD2 PE=1 SV=2	1.59946	58.76
Q5VW38|GP107_HUMAN	2	2	Protein GPR107 OS=Homo sapiens OX=9606 GN=GPR107 PE=1 SV=1	1.59946	3.9
O15439|MRP4_HUMAN	9	8	Multidrug resistance-associated protein 4 OS=Homo sapiens OX=9606 GN=ABCC4 PE=1 SV=3	1.59946	37.55
Q6EKJ0|GTD2B_HUMAN	2	2	General transcription factor II-I repeat domain-containing protein 2B OS=Homo sapiens OX=9606 GN=GTF2IRD2B PE=1 SV=1	1.59946	28.09
P51398|RT29_HUMAN	9	9	28S ribosomal protein S29, mitochondrial OS=Homo sapiens OX=9606 GN=DAP3 PE=1 SV=1	1.55639	22.78
A8MWD9|RUXGL_HUMAN	2	2	Putative small nuclear ribonucleoprotein G-like protein 15 OS=Homo sapiens OX=9606 GN=SNRPGP15 PE=5 SV=2	1.55639	33.05
O15031|PLXB2_HUMAN	6	5	Plexin-B2 OS=Homo sapiens OX=9606 GN=PLXNB2 PE=1 SV=3	1.55639	24.68
P00568|KAD1_HUMAN	6	5	Adenylate kinase isoenzyme 1 OS=Homo sapiens OX=9606 GN=AK1 PE=1 SV=3	1.55639	2.27
P84103|SRSF3_HUMAN	8	6	Serine/arginine-rich splicing factor 3 OS=Homo sapiens OX=9606 GN=SRSF3 PE=1 SV=1	1.55639	45.74
Q8WX94|NALP7_HUMAN	3	3	NACHT, LRR and PYD domains-containing protein 7 OS=Homo sapiens OX=9606 GN=NLRP7 PE=1 SV=1	1.55639	29.74
O14772|FPGT_HUMAN	2	2	Fucose-1-phosphate guanylyltransferase OS=Homo sapiens OX=9606 GN=FPGT PE=1 SV=3	1.55639	12.75
P61421|VA0D1_HUMAN	5	5	V-type proton ATPase subunit d 1 OS=Homo sapiens OX=9606 GN=ATP6V0D1 PE=1 SV=1	1.55639	41.71
P62308|RUXG_HUMAN	2	2	Small nuclear ribonucleoprotein G OS=Homo sapiens OX=9606 GN=SNRPG PE=1 SV=1	1.55639	33.05
P08621|RU17_HUMAN	11	11	U1 small nuclear ribonucleoprotein 70 kDa OS=Homo sapiens OX=9606 GN=SNRNP70 PE=1 SV=2	1.55639	36.71
Q9H9J2|RM44_HUMAN	9	9	39S ribosomal protein L44, mitochondrial OS=Homo sapiens OX=9606 GN=MRPL44 PE=1 SV=1	1.55639	32.11
Q8N142|PURA1_HUMAN	9	9	Adenylosuccinate synthetase isozyme 1 OS=Homo sapiens OX=9606 GN=ADSS1 PE=1 SV=1	1.55639	31.64
Q9BTU6|P4K2A_HUMAN	18	18	Phosphatidylinositol 4-kinase type 2-alpha OS=Homo sapiens OX=9606 GN=PI4K2A PE=1 SV=1	1.55639	42.65
Q9HC98|NEK6_HUMAN	2	2	Serine/threonine-protein kinase Nek6 OS=Homo sapiens OX=9606 GN=NEK6 PE=1 SV=2	1.55639	23.37
Q8IXM3|RM41_HUMAN	3	3	39S ribosomal protein L41, mitochondrial OS=Homo sapiens OX=9606 GN=MRPL41 PE=1 SV=1	1.55639	15.16
P68871|HBB_HUMAN	2	2	Hemoglobin subunit beta OS=Homo sapiens OX=9606 GN=HBB PE=1 SV=2	1.55639	12.2
O00151|PDLI1_HUMAN	5	5	PDZ and LIM domain protein 1 OS=Homo sapiens OX=9606 GN=PDLIM1 PE=1 SV=4	1.51457	28.58
Q99685|MGLL_HUMAN	9	9	Monoglyceride lipase OS=Homo sapiens OX=9606 GN=MGLL PE=1 SV=2	1.51457	31.66
Q14126|DSG2_HUMAN	21	21	Desmoglein-2 OS=Homo sapiens OX=9606 GN=DSG2 PE=1 SV=2	1.51457	32.4
Q8WUH6|TM263_HUMAN	6	6	Transmembrane protein 263 OS=Homo sapiens OX=9606 GN=TMEM263 PE=1 SV=1	1.51457	28.46
O76031|CLPX_HUMAN	6	6	ATP-dependent Clp protease ATP-binding subunit clpX-like, mitochondrial OS=Homo sapiens OX=9606 GN=CLPX PE=1 SV=2	1.51457	33.79
Q9HB40|RISC_HUMAN	6	6	Retinoid-inducible serine carboxypeptidase OS=Homo sapiens OX=9606 GN=SCPEP1 PE=1 SV=1	1.51457	32
Q07960|RHG01_HUMAN	13	13	Rho GTPase-activating protein 1 OS=Homo sapiens OX=9606 GN=ARHGAP1 PE=1 SV=1	1.51457	26.35
Q8NBX0|SCPDL_HUMAN	9	9	Saccharopine dehydrogenase-like oxidoreductase OS=Homo sapiens OX=9606 GN=SCCPDH PE=1 SV=1	1.51457	21.28
O00483|NDUA4_HUMAN	5	5	Cytochrome c oxidase subunit NDUFA4 OS=Homo sapiens OX=9606 GN=NDUFA4 PE=1 SV=1	1.51457	34.21
P61604|CH10_HUMAN	9	9	10 kDa heat shock protein, mitochondrial OS=Homo sapiens OX=9606 GN=HSPE1 PE=1 SV=2	1.51457	7.06
Q8NF37|PCAT1_HUMAN	7	7	Lysophosphatidylcholine acyltransferase 1 OS=Homo sapiens OX=9606 GN=LPCAT1 PE=1 SV=2	1.47393	45.77
P23526|SAHH_HUMAN	7	7	Adenosylhomocysteinase OS=Homo sapiens OX=9606 GN=AHCY PE=1 SV=4	1.47393	12.58
P78385|KRT83_HUMAN	13	4	Keratin, type II cuticular Hb3 OS=Homo sapiens OX=9606 GN=KRT83 PE=1 SV=2	1.47393	50.86
P14406|CX7A2_HUMAN	2	2	Cytochrome c oxidase subunit 7A2, mitochondrial OS=Homo sapiens OX=9606 GN=COX7A2 PE=1 SV=1	1.47393	29.87
P00390|GSHR_HUMAN	6	6	Glutathione reductase, mitochondrial OS=Homo sapiens OX=9606 GN=GSR PE=1 SV=2	1.47393	16.17
P62937|PPIA_HUMAN	9	9	Peptidyl-prolyl cis-trans isomerase A OS=Homo sapiens OX=9606 GN=PPIA PE=1 SV=2	1.47393	19
Q9UM54|MYO6_HUMAN	25	25	Unconventional myosin-VI OS=Homo sapiens OX=9606 GN=MYO6 PE=1 SV=4	1.47393	26.02
A6NCN2|KR87P_HUMAN	8	2	Putative keratin-87 protein OS=Homo sapiens OX=9606 GN=KRT87P PE=5 SV=4	1.47393	46.08
P21399|ACOC_HUMAN	18	18	Cytoplasmic aconitate hydratase OS=Homo sapiens OX=9606 GN=ACO1 PE=1 SV=3	1.47393	36.42
Q07157|ZO1_HUMAN	38	37	Tight junction protein ZO-1 OS=Homo sapiens OX=9606 GN=TJP1 PE=1 SV=3	1.47393	26.11
Q9NX02|NALP2_HUMAN	5	4	NACHT, LRR and PYD domains-containing protein 2 OS=Homo sapiens OX=9606 GN=NLRP2 PE=1 SV=1	1.47393	25.02
Q8IUC8|GLT13_HUMAN	2	2	Polypeptide N-acetylgalactosaminyltransferase 13 OS=Homo sapiens OX=9606 GN=GALNT13 PE=2 SV=2	1.47393	15.12
Q99653|CHP1_HUMAN	5	5	Calcineurin B homologous protein 1 OS=Homo sapiens OX=9606 GN=CHP1 PE=1 SV=3	1.47393	28.45
Q9HCC0|MCCB_HUMAN	24	24	Methylcrotonoyl-CoA carboxylase beta chain, mitochondrial OS=Homo sapiens OX=9606 GN=MCCC2 PE=1 SV=1	1.47393	27.63
P30038|AL4A1_HUMAN	14	14	Delta-1-pyrroline-5-carboxylate dehydrogenase, mitochondrial OS=Homo sapiens OX=9606 GN=ALDH4A1 PE=1 SV=3	1.47393	19.48
Q9Y5Q8|TF3C5_HUMAN	5	4	General transcription factor 3C polypeptide 5 OS=Homo sapiens OX=9606 GN=GTF3C5 PE=1 SV=2	1.47393	15.37
Q9BZF9|UACA_HUMAN	20	19	Uveal autoantigen with coiled-coil domains and ankyrin repeats OS=Homo sapiens OX=9606 GN=UACA PE=1 SV=2	1.47393	40.85
Q9Y6N1|COX11_HUMAN	2	2	Cytochrome c oxidase assembly protein COX11, mitochondrial OS=Homo sapiens OX=9606 GN=COX11 PE=1 SV=3	1.4344	13.03
Q9HD33|RM47_HUMAN	7	7	39S ribosomal protein L47, mitochondrial OS=Homo sapiens OX=9606 GN=MRPL47 PE=1 SV=2	1.4344	23.27
Q8NCA5|FA98A_HUMAN	4	3	Protein FAM98A OS=Homo sapiens OX=9606 GN=FAM98A PE=1 SV=2	1.4344	15.68
O60361|NDK8_HUMAN	5	2	Putative nucleoside diphosphate kinase OS=Homo sapiens OX=9606 GN=NME2P1 PE=5 SV=1	1.4344	18.74
Q9UI12|VATH_HUMAN	6	6	V-type proton ATPase subunit H OS=Homo sapiens OX=9606 GN=ATP6V1H PE=1 SV=1	1.4344	20.87
O14639|ABLM1_HUMAN	9	9	Actin-binding LIM protein 1 OS=Homo sapiens OX=9606 GN=ABLIM1 PE=1 SV=3	1.4344	36.38
Q9HCG8|CWC22_HUMAN	18	18	Pre-mRNA-splicing factor CWC22 homolog OS=Homo sapiens OX=9606 GN=CWC22 PE=1 SV=3	1.4344	23.46
O43790|KRT86_HUMAN	14	5	Keratin, type II cuticular Hb6 OS=Homo sapiens OX=9606 GN=KRT86 PE=1 SV=1	1.39593	48.97
P51858|HDGF_HUMAN	2	2	Hepatoma-derived growth factor OS=Homo sapiens OX=9606 GN=HDGF PE=1 SV=1	1.39593	16.98
Q3LXA3|TKFC_HUMAN	11	11	Triokinase/FMN cyclase OS=Homo sapiens OX=9606 GN=TKFC PE=1 SV=2	1.39593	19.71
P39210|MPV17_HUMAN	2	2	Protein Mpv17 OS=Homo sapiens OX=9606 GN=MPV17 PE=1 SV=1	1.39593	19.05
O95210|STBD1_HUMAN	7	7	Starch-binding domain-containing protein 1 OS=Homo sapiens OX=9606 GN=STBD1 PE=1 SV=1	1.39593	22.94
P04075|ALDOA_HUMAN	14	12	Fructose-bisphosphate aldolase A OS=Homo sapiens OX=9606 GN=ALDOA PE=1 SV=2	1.39593	11.29
P00441|SODC_HUMAN	2	2	Superoxide dismutase [Cu-Zn] OS=Homo sapiens OX=9606 GN=SOD1 PE=1 SV=2	1.39593	15.98
P51636|CAV2_HUMAN	3	3	Caveolin-2 OS=Homo sapiens OX=9606 GN=CAV2 PE=1 SV=2	1.39593	24.51
Q9NYZ1|TV23B_HUMAN	2	2	Golgi apparatus membrane protein TVP23 homolog B OS=Homo sapiens OX=9606 GN=TVP23B PE=1 SV=2	1.39593	20.85
P34932|HSP74_HUMAN	7	7	Heat shock 70 kDa protein 4 OS=Homo sapiens OX=9606 GN=HSPA4 PE=1 SV=4	1.39593	21.37
Q8IWA0|WDR75_HUMAN	14	14	WD repeat-containing protein 75 OS=Homo sapiens OX=9606 GN=WDR75 PE=1 SV=1	1.39593	24.09
Q8IZ83|A16A1_HUMAN	2	2	Aldehyde dehydrogenase family 16 member A1 OS=Homo sapiens OX=9606 GN=ALDH16A1 PE=1 SV=2	1.39593	6.81
O75947|ATP5H_HUMAN	4	4	ATP synthase subunit d, mitochondrial OS=Homo sapiens OX=9606 GN=ATP5PD PE=1 SV=3	1.39593	28.8
P55209|NP1L1_HUMAN	6	4	Nucleosome assembly protein 1-like 1 OS=Homo sapiens OX=9606 GN=NAP1L1 PE=1 SV=1	1.39593	25.71
Q14533|KRT81_HUMAN	14	5	Keratin, type II cuticular Hb1 OS=Homo sapiens OX=9606 GN=KRT81 PE=1 SV=3	1.39593	48.97
Q5VIR6|VPS53_HUMAN	3	2	Vacuolar protein sorting-associated protein 53 homolog OS=Homo sapiens OX=9606 GN=VPS53 PE=1 SV=2	1.39593	8.4
P36871|PGM1_HUMAN	2	2	Phosphoglucomutase-1 OS=Homo sapiens OX=9606 GN=PGM1 PE=1 SV=3	1.39593	10.47
O75915|PRAF3_HUMAN	2	2	PRA1 family protein 3 OS=Homo sapiens OX=9606 GN=ARL6IP5 PE=1 SV=1	1.35845	25.42
O00410|IPO5_HUMAN	10	9	Importin-5 OS=Homo sapiens OX=9606 GN=IPO5 PE=1 SV=4	1.35845	34.89
Q9NQC3|RTN4_HUMAN	5	5	Reticulon-4 OS=Homo sapiens OX=9606 GN=RTN4 PE=1 SV=2	1.35845	28.82
P15259|PGAM2_HUMAN	4	4	Phosphoglycerate mutase 2 OS=Homo sapiens OX=9606 GN=PGAM2 PE=1 SV=3	1.35845	17.51
Q9UBI1|COMD3_HUMAN	3	3	COMM domain-containing protein 3 OS=Homo sapiens OX=9606 GN=COMMD3 PE=1 SV=1	1.35845	25.08
Q15393|SF3B3_HUMAN	17	17	Splicing factor 3B subunit 3 OS=Homo sapiens OX=9606 GN=SF3B3 PE=1 SV=4	1.35845	28.63
Q13813|SPTN1_HUMAN	128	126	Spectrin alpha chain, non-erythrocytic 1 OS=Homo sapiens OX=9606 GN=SPTAN1 PE=1 SV=3	1.35845	28.03
O15438|MRP3_HUMAN	25	23	Canalicular multispecific organic anion transporter 2 OS=Homo sapiens OX=9606 GN=ABCC3 PE=1 SV=3	1.35845	40.39
Q9HAW7|UD17_HUMAN	8	2	UDP-glucuronosyltransferase 1A7 OS=Homo sapiens OX=9606 GN=UGT1A7 PE=1 SV=2	1.35845	23.64
Q53H82|LACB2_HUMAN	3	3	Endoribonuclease LACTB2 OS=Homo sapiens OX=9606 GN=LACTB2 PE=1 SV=2	1.35845	27.74
P31946|1433B_HUMAN	8	5	14-3-3 protein beta/alpha OS=Homo sapiens OX=9606 GN=YWHAB PE=1 SV=3	1.35845	21.66
Q96MG8|PCMD1_HUMAN	6	6	Protein-L-isoaspartate O-methyltransferase domain-containing protein 1 OS=Homo sapiens OX=9606 GN=PCMTD1 PE=1 SV=2	1.35845	25.07
Q13618|CUL3_HUMAN	2	2	Cullin-3 OS=Homo sapiens OX=9606 GN=CUL3 PE=1 SV=2	1.35845	6.02
Q16718|NDUA5_HUMAN	2	2	NADH dehydrogenase [ubiquinone] 1 alpha subcomplex subunit 5 OS=Homo sapiens OX=9606 GN=NDUFA5 PE=1 SV=3	1.35845	9.12
Q9Y276|BCS1_HUMAN	3	3	Mitochondrial chaperone BCS1 OS=Homo sapiens OX=9606 GN=BCS1L PE=1 SV=1	1.35845	17.48
Q9BPX5|ARP5L_HUMAN	5	4	Actin-related protein 2/3 complex subunit 5-like protein OS=Homo sapiens OX=9606 GN=ARPC5L PE=1 SV=1	1.32193	52.49
Q8IZV5|RDH10_HUMAN	6	6	Retinol dehydrogenase 10 OS=Homo sapiens OX=9606 GN=RDH10 PE=1 SV=1	1.32193	31.48
Q9UPN3|MACF1_HUMAN	21	18	Microtubule-actin cross-linking factor 1, isoforms 1/2/3/5 OS=Homo sapiens OX=9606 GN=MACF1 PE=1 SV=4	1.32193	8.77
P09211|GSTP1_HUMAN	8	8	Glutathione S-transferase P OS=Homo sapiens OX=9606 GN=GSTP1 PE=1 SV=2	1.32193	27.16
Q13098|CSN1_HUMAN	2	2	COP9 signalosome complex subunit 1 OS=Homo sapiens OX=9606 GN=GPS1 PE=1 SV=4	1.32193	26.56
Q86X83|COMD2_HUMAN	5	5	COMM domain-containing protein 2 OS=Homo sapiens OX=9606 GN=COMMD2 PE=1 SV=2	1.32193	21.18
P38117|ETFB_HUMAN	9	9	Electron transfer flavoprotein subunit beta OS=Homo sapiens OX=9606 GN=ETFB PE=1 SV=3	1.32193	17.03
O00625|PIR_HUMAN	3	3	Pirin OS=Homo sapiens OX=9606 GN=PIR PE=1 SV=1	1.32193	38.15
P06753|TPM3_HUMAN	9	2	Tropomyosin alpha-3 chain OS=Homo sapiens OX=9606 GN=TPM3 PE=1 SV=2	1.32193	32.91
O60218|AK1BA_HUMAN	24	24	Aldo-keto reductase family 1 member B10 OS=Homo sapiens OX=9606 GN=AKR1B10 PE=1 SV=2	1.32193	33.54
Q9UKN8|TF3C4_HUMAN	6	6	General transcription factor 3C polypeptide 4 OS=Homo sapiens OX=9606 GN=GTF3C4 PE=1 SV=2	1.32193	26.44
Q03426|KIME_HUMAN	2	2	Mevalonate kinase OS=Homo sapiens OX=9606 GN=MVK PE=1 SV=1	1.32193	25.35
Q9UN86|G3BP2_HUMAN	10	9	Ras GTPase-activating protein-binding protein 2 OS=Homo sapiens OX=9606 GN=G3BP2 PE=1 SV=2	1.32193	26.08
P10253|LYAG_HUMAN	4	4	Lysosomal alpha-glucosidase OS=Homo sapiens OX=9606 GN=GAA PE=1 SV=4	1.2863	21.41
Q5VTL8|PR38B_HUMAN	15	15	Pre-mRNA-splicing factor 38B OS=Homo sapiens OX=9606 GN=PRPF38B PE=1 SV=1	1.2863	37.3
Q96KP4|CNDP2_HUMAN	13	13	Cytosolic non-specific dipeptidase OS=Homo sapiens OX=9606 GN=CNDP2 PE=1 SV=2	1.2863	26.38
P35914|HMGCL_HUMAN	4	4	Hydroxymethylglutaryl-CoA lyase, mitochondrial OS=Homo sapiens OX=9606 GN=HMGCL PE=1 SV=2	1.2863	25.94
Q9H6V9|LDAH_HUMAN	3	3	Lipid droplet-associated hydrolase OS=Homo sapiens OX=9606 GN=LDAH PE=1 SV=1	1.2863	25.15
Q6WCQ1|MPRIP_HUMAN	53	52	Myosin phosphatase Rho-interacting protein OS=Homo sapiens OX=9606 GN=MPRIP PE=1 SV=3	1.2863	31.82
A5YKK6|CNOT1_HUMAN	15	15	CCR4-NOT transcription complex subunit 1 OS=Homo sapiens OX=9606 GN=CNOT1 PE=1 SV=2	1.2863	20.21
Q9Y296|TPPC4_HUMAN	2	2	Trafficking protein particle complex subunit 4 OS=Homo sapiens OX=9606 GN=TRAPPC4 PE=1 SV=1	1.2863	30.93
Q14451|GRB7_HUMAN	3	3	Growth factor receptor-bound protein 7 OS=Homo sapiens OX=9606 GN=GRB7 PE=1 SV=2	1.2863	27.14
Q14558|KPRA_HUMAN	6	4	Phosphoribosyl pyrophosphate synthase-associated protein 1 OS=Homo sapiens OX=9606 GN=PRPSAP1 PE=1 SV=2	1.2863	19.28
Q93062|RBPMS_HUMAN	5	5	RNA-binding protein with multiple splicing OS=Homo sapiens OX=9606 GN=RBPMS PE=1 SV=1	1.2863	29.37
Q14651|PLSI_HUMAN	13	10	Plastin-1 OS=Homo sapiens OX=9606 GN=PLS1 PE=1 SV=2	1.2863	34.1
Q9H974|QTRT2_HUMAN	2	2	Queuine tRNA-ribosyltransferase accessory subunit 2 OS=Homo sapiens OX=9606 GN=QTRT2 PE=1 SV=1	1.2863	18.19
Q9H2U1|DHX36_HUMAN	6	6	ATP-dependent DNA/RNA helicase DHX36 OS=Homo sapiens OX=9606 GN=DHX36 PE=1 SV=2	1.2863	9.87
Q6ZRV2|FA83H_HUMAN	3	3	Protein FAM83H OS=Homo sapiens OX=9606 GN=FAM83H PE=1 SV=3	1.2863	18.68
Q13263|TIF1B_HUMAN	12	12	Transcription intermediary factor 1-beta OS=Homo sapiens OX=9606 GN=TRIM28 PE=1 SV=5	1.25154	25.96
Q13283|G3BP1_HUMAN	6	5	Ras GTPase-activating protein-binding protein 1 OS=Homo sapiens OX=9606 GN=G3BP1 PE=1 SV=1	1.25154	34.1
P30838|AL3A1_HUMAN	15	13	Aldehyde dehydrogenase, dimeric NADP-preferring OS=Homo sapiens OX=9606 GN=ALDH3A1 PE=1 SV=3	1.25154	24.56
O96000|NDUBA_HUMAN	2	2	NADH dehydrogenase [ubiquinone] 1 beta subcomplex subunit 10 OS=Homo sapiens OX=9606 GN=NDUFB10 PE=1 SV=3	1.25154	22.07
P56545|CTBP2_HUMAN	11	7	C-terminal-binding protein 2 OS=Homo sapiens OX=9606 GN=CTBP2 PE=1 SV=1	1.25154	21.03
Q6P4A7|SFXN4_HUMAN	2	2	Sideroflexin-4 OS=Homo sapiens OX=9606 GN=SFXN4 PE=1 SV=1	1.25154	12.55
P37268|FDFT_HUMAN	11	11	Squalene synthase OS=Homo sapiens OX=9606 GN=FDFT1 PE=1 SV=1	1.25154	17
P15531|NDKA_HUMAN	10	5	Nucleoside diphosphate kinase A OS=Homo sapiens OX=9606 GN=NME1 PE=1 SV=1	1.25154	15.64
A6NDG6|PGP_HUMAN	2	2	Glycerol-3-phosphate phosphatase OS=Homo sapiens OX=9606 GN=PGP PE=1 SV=1	1.25154	26.81
Q8N0Y7|PGAM4_HUMAN	3	3	Probable phosphoglycerate mutase 4 OS=Homo sapiens OX=9606 GN=PGAM4 PE=3 SV=1	1.25154	12.87
P18669|PGAM1_HUMAN	6	6	Phosphoglycerate mutase 1 OS=Homo sapiens OX=9606 GN=PGAM1 PE=1 SV=2	1.25154	12.87
Q9NVH2|INT7_HUMAN	4	4	Integrator complex subunit 7 OS=Homo sapiens OX=9606 GN=INTS7 PE=1 SV=1	1.25154	3.75
Q13505|MTX1_HUMAN	7	7	Metaxin-1 OS=Homo sapiens OX=9606 GN=MTX1 PE=1 SV=3	1.25154	22.07
P14923|PLAK_HUMAN	24	20	Junction plakoglobin OS=Homo sapiens OX=9606 GN=JUP PE=1 SV=3	1.25154	19.49
P42704|LPPRC_HUMAN	49	48	Leucine-rich PPR motif-containing protein, mitochondrial OS=Homo sapiens OX=9606 GN=LRPPRC PE=1 SV=3	1.25154	19.57
Q07955|SRSF1_HUMAN	10	10	Serine/arginine-rich splicing factor 1 OS=Homo sapiens OX=9606 GN=SRSF1 PE=1 SV=2	1.25154	46.77
P61289|PSME3_HUMAN	3	3	Proteasome activator complex subunit 3 OS=Homo sapiens OX=9606 GN=PSME3 PE=1 SV=1	1.25154	25.3
Q96DH6|MSI2H_HUMAN	2	2	RNA-binding protein Musashi homolog 2 OS=Homo sapiens OX=9606 GN=MSI2 PE=1 SV=1	1.25154	23.74
Q4KMQ2|ANO6_HUMAN	7	7	Anoctamin-6 OS=Homo sapiens OX=9606 GN=ANO6 PE=1 SV=2	1.25154	23.8
Q9NQH7|XPP3_HUMAN	2	2	Xaa-Pro aminopeptidase 3 OS=Homo sapiens OX=9606 GN=XPNPEP3 PE=1 SV=1	1.21759	20.38
P0DN26|PAL4F_HUMAN	2	2	Peptidyl-prolyl cis-trans isomerase A-like 4F OS=Homo sapiens OX=9606 GN=PPIAL4F PE=3 SV=1	1.21759	23.83
F5H284|PAL4D_HUMAN	2	2	Peptidyl-prolyl cis-trans isomerase A-like 4D OS=Homo sapiens OX=9606 GN=PPIAL4D PE=3 SV=1	1.21759	23.83
P46939|UTRO_HUMAN	7	6	Utrophin OS=Homo sapiens OX=9606 GN=UTRN PE=1 SV=2	1.21759	14.21
Q9UI09|NDUAC_HUMAN	6	6	NADH dehydrogenase [ubiquinone] 1 alpha subcomplex subunit 12 OS=Homo sapiens OX=9606 GN=NDUFA12 PE=1 SV=1	1.21759	13.81
Q9Y536|PAL4A_HUMAN	2	2	Peptidyl-prolyl cis-trans isomerase A-like 4A OS=Homo sapiens OX=9606 GN=PPIAL4A PE=2 SV=1	1.21759	23.83
Q13572|ITPK1_HUMAN	2	2	Inositol-tetrakisphosphate 1-kinase OS=Homo sapiens OX=9606 GN=ITPK1 PE=1 SV=2	1.21759	27.31
P41252|SYIC_HUMAN	49	49	Isoleucine--tRNA ligase, cytoplasmic OS=Homo sapiens OX=9606 GN=IARS1 PE=1 SV=2	1.21759	26.55
O60645|EXOC3_HUMAN	6	6	Exocyst complex component 3 OS=Homo sapiens OX=9606 GN=EXOC3 PE=1 SV=3	1.21759	7.63
P10619|PPGB_HUMAN	4	4	Lysosomal protective protein OS=Homo sapiens OX=9606 GN=CTSA PE=1 SV=2	1.21759	24.68
P40926|MDHM_HUMAN	9	9	Malate dehydrogenase, mitochondrial OS=Homo sapiens OX=9606 GN=MDH2 PE=1 SV=3	1.21759	13.81
P03886|NU1M_HUMAN	2	2	NADH-ubiquinone oxidoreductase chain 1 OS=Homo sapiens OX=9606 GN=MT-ND1 PE=1 SV=1	1.21759	22.07
O94880|PHF14_HUMAN	3	3	PHD finger protein 14 OS=Homo sapiens OX=9606 GN=PHF14 PE=1 SV=2	1.21759	17.03
Q8TED0|UTP15_HUMAN	8	8	U3 small nucleolar RNA-associated protein 15 homolog OS=Homo sapiens OX=9606 GN=UTP15 PE=1 SV=3	1.21759	37.11
Q9H993|ARMT1_HUMAN	4	4	Damage-control phosphatase ARMT1 OS=Homo sapiens OX=9606 GN=ARMT1 PE=1 SV=1	1.21759	20.01
Q96CM8|ACSF2_HUMAN	3	3	Medium-chain acyl-CoA ligase ACSF2, mitochondrial OS=Homo sapiens OX=9606 GN=ACSF2 PE=1 SV=2	1.21759	42.1
Q15691|MARE1_HUMAN	2	2	Microtubule-associated protein RP/EB family member 1 OS=Homo sapiens OX=9606 GN=MAPRE1 PE=1 SV=3	1.21759	32.95
A0A075B767|PAL4H_HUMAN	2	2	Peptidyl-prolyl cis-trans isomerase A-like 4H OS=Homo sapiens OX=9606 GN=PPIAL4H PE=3 SV=1	1.21759	23.83
Q96AY3|FKB10_HUMAN	2	2	Peptidyl-prolyl cis-trans isomerase FKBP10 OS=Homo sapiens OX=9606 GN=FKBP10 PE=1 SV=1	1.21759	19.8
P23921|RIR1_HUMAN	11	11	Ribonucleoside-diphosphate reductase large subunit OS=Homo sapiens OX=9606 GN=RRM1 PE=1 SV=1	1.21759	23.07
A0A0B4J2A2|PAL4C_HUMAN	2	2	Peptidyl-prolyl cis-trans isomerase A-like 4C OS=Homo sapiens OX=9606 GN=PPIAL4C PE=2 SV=1	1.21759	23.83
A0A075B759|PAL4E_HUMAN	2	2	Peptidyl-prolyl cis-trans isomerase A-like 4E OS=Homo sapiens OX=9606 GN=PPIAL4E PE=3 SV=1	1.21759	23.83
P00352|AL1A1_HUMAN	59	52	Retinal dehydrogenase 1 OS=Homo sapiens OX=9606 GN=ALDH1A1 PE=1 SV=2	1.21759	63.87
Q15404|RSU1_HUMAN	5	5	Ras suppressor protein 1 OS=Homo sapiens OX=9606 GN=RSU1 PE=1 SV=3	1.18442	15.24
Q9UKK3|PARP4_HUMAN	15	15	Protein mono-ADP-ribosyltransferase PARP4 OS=Homo sapiens OX=9606 GN=PARP4 PE=1 SV=3	1.18442	24.33
Q15418|KS6A1_HUMAN	11	3	Ribosomal protein S6 kinase alpha-1 OS=Homo sapiens OX=9606 GN=RPS6KA1 PE=1 SV=2	1.18442	19.58
Q9HDC9|APMAP_HUMAN	8	8	Adipocyte plasma membrane-associated protein OS=Homo sapiens OX=9606 GN=APMAP PE=1 SV=2	1.18442	14.17
P46821|MAP1B_HUMAN	40	38	Microtubule-associated protein 1B OS=Homo sapiens OX=9606 GN=MAP1B PE=1 SV=2	1.18442	16.8
O43143|DHX15_HUMAN	32	31	Pre-mRNA-splicing factor ATP-dependent RNA helicase DHX15 OS=Homo sapiens OX=9606 GN=DHX15 PE=1 SV=2	1.18442	32.71
Q8N5M1|ATPF2_HUMAN	5	5	ATP synthase mitochondrial F1 complex assembly factor 2 OS=Homo sapiens OX=9606 GN=ATPAF2 PE=1 SV=1	1.18442	18.08
P52292|IMA1_HUMAN	6	6	Importin subunit alpha-1 OS=Homo sapiens OX=9606 GN=KPNA2 PE=1 SV=1	1.18442	26.21
Q92615|LAR4B_HUMAN	7	6	La-related protein 4B OS=Homo sapiens OX=9606 GN=LARP4B PE=1 SV=3	1.18442	22.47
P07737|PROF1_HUMAN	7	7	Profilin-1 OS=Homo sapiens OX=9606 GN=PFN1 PE=1 SV=2	1.18442	20.5
P08559|ODPA_HUMAN	18	13	Pyruvate dehydrogenase E1 component subunit alpha, somatic form, mitochondrial OS=Homo sapiens OX=9606 GN=PDHA1 PE=1 SV=3	1.18442	20.88
Q13155|AIMP2_HUMAN	10	10	Aminoacyl tRNA synthase complex-interacting multifunctional protein 2 OS=Homo sapiens OX=9606 GN=AIMP2 PE=1 SV=2	1.18442	10.99
Q9NQ94|A1CF_HUMAN	8	6	APOBEC1 complementation factor OS=Homo sapiens OX=9606 GN=A1CF PE=1 SV=1	1.18442	40.49
Q9UBR2|CATZ_HUMAN	2	2	Cathepsin Z OS=Homo sapiens OX=9606 GN=CTSZ PE=1 SV=1	1.18442	19.02
C9JRZ8|AK1BF_HUMAN	9	9	Aldo-keto reductase family 1 member B15 OS=Homo sapiens OX=9606 GN=AKR1B15 PE=1 SV=2	1.18442	27.12
P16278|BGAL_HUMAN	6	6	Beta-galactosidase OS=Homo sapiens OX=9606 GN=GLB1 PE=1 SV=2	1.18442	24.39
P35611|ADDA_HUMAN	9	8	Alpha-adducin OS=Homo sapiens OX=9606 GN=ADD1 PE=1 SV=2	1.18442	3.15
Q92887|MRP2_HUMAN	7	5	Canalicular multispecific organic anion transporter 1 OS=Homo sapiens OX=9606 GN=ABCC2 PE=1 SV=3	1.18442	22.51
O75352|MPU1_HUMAN	2	2	Mannose-P-dolichol utilization defect 1 protein OS=Homo sapiens OX=9606 GN=MPDU1 PE=1 SV=2	1.18442	30.51
Q969X6|UTP4_HUMAN	8	8	U3 small nucleolar RNA-associated protein 4 homolog OS=Homo sapiens OX=9606 GN=UTP4 PE=1 SV=1	1.152	17.61
P29692|EF1D_HUMAN	6	5	Elongation factor 1-delta OS=Homo sapiens OX=9606 GN=EEF1D PE=1 SV=5	1.152	16.68
P31937|3HIDH_HUMAN	3	3	3-hydroxyisobutyrate dehydrogenase, mitochondrial OS=Homo sapiens OX=9606 GN=HIBADH PE=1 SV=2	1.152	21.06
P06744|G6PI_HUMAN	18	18	Glucose-6-phosphate isomerase OS=Homo sapiens OX=9606 GN=GPI PE=1 SV=4	1.152	16.62
P27695|APEX1_HUMAN	2	2	DNA-(apurinic or apyrimidinic site) endonuclease OS=Homo sapiens OX=9606 GN=APEX1 PE=1 SV=2	1.152	19.09
O95070|YIF1A_HUMAN	3	3	Protein YIF1A OS=Homo sapiens OX=9606 GN=YIF1A PE=1 SV=2	1.152	13.06
P50583|AP4A_HUMAN	3	3	Bis(5'-nucleosyl)-tetraphosphatase [asymmetrical] OS=Homo sapiens OX=9606 GN=NUDT2 PE=1 SV=3	1.152	17.72
Q9ULD5|ZN777_HUMAN	2	2	Zinc finger protein 777 OS=Homo sapiens OX=9606 GN=ZNF777 PE=1 SV=3	1.152	15.45
O60427|FADS1_HUMAN	10	9	Acyl-CoA (8-3)-desaturase OS=Homo sapiens OX=9606 GN=FADS1 PE=1 SV=3	1.152	37.36
P61966|AP1S1_HUMAN	4	3	AP-1 complex subunit sigma-1A OS=Homo sapiens OX=9606 GN=AP1S1 PE=1 SV=1	1.152	19.8
P07237|PDIA1_HUMAN	26	26	Protein disulfide-isomerase OS=Homo sapiens OX=9606 GN=P4HB PE=1 SV=3	1.152	47.44
P34949|MPI_HUMAN	2	2	Mannose-6-phosphate isomerase OS=Homo sapiens OX=9606 GN=MPI PE=1 SV=2	1.152	32.31
Q8N983|RM43_HUMAN	3	3	39S ribosomal protein L43, mitochondrial OS=Homo sapiens OX=9606 GN=MRPL43 PE=1 SV=1	1.152	29.64
Q9Y383|LC7L2_HUMAN	14	9	Putative RNA-binding protein Luc7-like 2 OS=Homo sapiens OX=9606 GN=LUC7L2 PE=1 SV=2	1.152	36.67
Q8WW12|PCNP_HUMAN	3	3	PEST proteolytic signal-containing nuclear protein OS=Homo sapiens OX=9606 GN=PCNP PE=1 SV=2	1.152	28.07
P38432|COIL_HUMAN	2	2	Coilin OS=Homo sapiens OX=9606 GN=COIL PE=1 SV=1	1.152	27.6
Q02790|FKBP4_HUMAN	9	9	Peptidyl-prolyl cis-trans isomerase FKBP4 OS=Homo sapiens OX=9606 GN=FKBP4 PE=1 SV=3	1.152	46.59
P22830|HEMH_HUMAN	12	12	Ferrochelatase, mitochondrial OS=Homo sapiens OX=9606 GN=FECH PE=1 SV=2	1.152	35.9
Q9UHD8|SEPT9_HUMAN	27	25	Septin-9 OS=Homo sapiens OX=9606 GN=SEPTIN9 PE=1 SV=2	1.152	19.18
Q15436|SC23A_HUMAN	13	11	Protein transport protein Sec23A OS=Homo sapiens OX=9606 GN=SEC23A PE=1 SV=2	1.152	31.86
Q9HB21|PKHA1_HUMAN	2	2	Pleckstrin homology domain-containing family A member 1 OS=Homo sapiens OX=9606 GN=PLEKHA1 PE=1 SV=2	1.152	9.6
Q8WVC6|DCAKD_HUMAN	6	6	Dephospho-CoA kinase domain-containing protein OS=Homo sapiens OX=9606 GN=DCAKD PE=1 SV=1	1.152	42.69
Q96PD2|DCBD2_HUMAN	8	8	Discoidin, CUB and LCCL domain-containing protein 2 OS=Homo sapiens OX=9606 GN=DCBLD2 PE=1 SV=1	1.152	22.34
Q9NWX6|THG1_HUMAN	2	2	Probable tRNA(His) guanylyltransferase OS=Homo sapiens OX=9606 GN=THG1L PE=1 SV=2	1.152	14.11
Q16775|GLO2_HUMAN	2	2	Hydroxyacylglutathione hydrolase, mitochondrial OS=Homo sapiens OX=9606 GN=HAGH PE=1 SV=2	1.152	29.71
Q12797|ASPH_HUMAN	19	18	Aspartyl/asparaginyl beta-hydroxylase OS=Homo sapiens OX=9606 GN=ASPH PE=1 SV=3	1.152	18.31
Q8TC07|TBC15_HUMAN	3	3	TBC1 domain family member 15 OS=Homo sapiens OX=9606 GN=TBC1D15 PE=1 SV=2	1.152	24.27
O75340|PDCD6_HUMAN	6	6	Programmed cell death protein 6 OS=Homo sapiens OX=9606 GN=PDCD6 PE=1 SV=1	1.152	35.61
Q15166|PON3_HUMAN	6	6	Serum paraoxonase/lactonase 3 OS=Homo sapiens OX=9606 GN=PON3 PE=1 SV=3	1.152	30.69
P51648|AL3A2_HUMAN	10	8	Aldehyde dehydrogenase family 3 member A2 OS=Homo sapiens OX=9606 GN=ALDH3A2 PE=1 SV=1	1.12029	30.74
P37108|SRP14_HUMAN	3	3	Signal recognition particle 14 kDa protein OS=Homo sapiens OX=9606 GN=SRP14 PE=1 SV=2	1.12029	35.6
Q14694|UBP10_HUMAN	5	5	Ubiquitin carboxyl-terminal hydrolase 10 OS=Homo sapiens OX=9606 GN=USP10 PE=1 SV=2	1.12029	23.43
Q6JQN1|ACD10_HUMAN	4	4	Acyl-CoA dehydrogenase family member 10 OS=Homo sapiens OX=9606 GN=ACAD10 PE=1 SV=1	1.12029	9.68
O75874|IDHC_HUMAN	22	20	Isocitrate dehydrogenase [NADP] cytoplasmic OS=Homo sapiens OX=9606 GN=IDH1 PE=1 SV=2	1.12029	38.83
P60900|PSA6_HUMAN	5	5	Proteasome subunit alpha type-6 OS=Homo sapiens OX=9606 GN=PSMA6 PE=1 SV=1	1.12029	15.43
P47897|SYQ_HUMAN	21	20	Glutamine--tRNA ligase OS=Homo sapiens OX=9606 GN=QARS1 PE=1 SV=1	1.12029	13
Q9Y6M7|S4A7_HUMAN	5	5	Sodium bicarbonate cotransporter 3 OS=Homo sapiens OX=9606 GN=SLC4A7 PE=1 SV=2	1.12029	15.21
P15428|PGDH_HUMAN	9	9	15-hydroxyprostaglandin dehydrogenase [NAD(+)] OS=Homo sapiens OX=9606 GN=HPGD PE=1 SV=1	1.12029	19.29
Q13162|PRDX4_HUMAN	4	2	Peroxiredoxin-4 OS=Homo sapiens OX=9606 GN=PRDX4 PE=1 SV=1	1.12029	26.33
Q9Y5S2|MRCKB_HUMAN	22	21	Serine/threonine-protein kinase MRCK beta OS=Homo sapiens OX=9606 GN=CDC42BPB PE=1 SV=2	1.12029	21.29
P04083|ANXA1_HUMAN	24	24	Annexin A1 OS=Homo sapiens OX=9606 GN=ANXA1 PE=1 SV=2	1.12029	23.95
P05455|LA_HUMAN	7	7	Lupus La protein OS=Homo sapiens OX=9606 GN=SSB PE=1 SV=2	1.12029	15.73
P78347|GTF2I_HUMAN	10	10	General transcription factor II-I OS=Homo sapiens OX=9606 GN=GTF2I PE=1 SV=2	1.12029	37.66
P50416|CPT1A_HUMAN	19	19	Carnitine O-palmitoyltransferase 1, liver isoform OS=Homo sapiens OX=9606 GN=CPT1A PE=1 SV=2	1.12029	24.1
P20674|COX5A_HUMAN	3	3	Cytochrome c oxidase subunit 5A, mitochondrial OS=Homo sapiens OX=9606 GN=COX5A PE=1 SV=2	1.12029	11.65
P49257|LMAN1_HUMAN	12	11	Protein ERGIC-53 OS=Homo sapiens OX=9606 GN=LMAN1 PE=1 SV=2	1.12029	24.09
P52895|AK1C2_HUMAN	20	4	Aldo-keto reductase family 1 member C2 OS=Homo sapiens OX=9606 GN=AKR1C2 PE=1 SV=3	1.12029	12.65
Q07973|CP24A_HUMAN	10	10	1,25-dihydroxyvitamin D(3) 24-hydroxylase, mitochondrial OS=Homo sapiens OX=9606 GN=CYP24A1 PE=1 SV=2	1.12029	28.48
Q5VZE5|NAA35_HUMAN	7	7	N-alpha-acetyltransferase 35, NatC auxiliary subunit OS=Homo sapiens OX=9606 GN=NAA35 PE=1 SV=1	1.12029	18.49
O75251|NDUS7_HUMAN	6	6	NADH dehydrogenase [ubiquinone] iron-sulfur protein 7, mitochondrial OS=Homo sapiens OX=9606 GN=NDUFS7 PE=1 SV=3	1.12029	14.83
P43378|PTN9_HUMAN	4	4	Tyrosine-protein phosphatase non-receptor type 9 OS=Homo sapiens OX=9606 GN=PTPN9 PE=1 SV=1	1.12029	26.3
P51572|BAP31_HUMAN	4	4	B-cell receptor-associated protein 31 OS=Homo sapiens OX=9606 GN=BCAP31 PE=1 SV=3	1.12029	32.14
Q5T4S7|UBR4_HUMAN	50	50	E3 ubiquitin-protein ligase UBR4 OS=Homo sapiens OX=9606 GN=UBR4 PE=1 SV=1	1.12029	9.41
P63104|1433Z_HUMAN	11	9	14-3-3 protein zeta/delta OS=Homo sapiens OX=9606 GN=YWHAZ PE=1 SV=1	1.12029	21.83
Q96QK1|VPS35_HUMAN	18	18	Vacuolar protein sorting-associated protein 35 OS=Homo sapiens OX=9606 GN=VPS35 PE=1 SV=2	1.08927	25.71
Q8WXX5|DNJC9_HUMAN	12	12	DnaJ homolog subfamily C member 9 OS=Homo sapiens OX=9606 GN=DNAJC9 PE=1 SV=1	1.08927	16.88
O00299|CLIC1_HUMAN	6	5	Chloride intracellular channel protein 1 OS=Homo sapiens OX=9606 GN=CLIC1 PE=1 SV=4	1.08927	30.2
P47755|CAZA2_HUMAN	11	9	F-actin-capping protein subunit alpha-2 OS=Homo sapiens OX=9606 GN=CAPZA2 PE=1 SV=3	1.08927	34.95
O95630|STABP_HUMAN	2	2	STAM-binding protein OS=Homo sapiens OX=9606 GN=STAMBP PE=1 SV=1	1.08927	17.04
P07858|CATB_HUMAN	7	7	Cathepsin B OS=Homo sapiens OX=9606 GN=CTSB PE=1 SV=3	1.08927	21.94
Q16186|ADRM1_HUMAN	2	2	Proteasomal ubiquitin receptor ADRM1 OS=Homo sapiens OX=9606 GN=ADRM1 PE=1 SV=2	1.08927	22.96
P62258|1433E_HUMAN	12	10	14-3-3 protein epsilon OS=Homo sapiens OX=9606 GN=YWHAE PE=1 SV=1	1.08927	10.76
Q13576|IQGA2_HUMAN	39	37	Ras GTPase-activating-like protein IQGAP2 OS=Homo sapiens OX=9606 GN=IQGAP2 PE=1 SV=4	1.08927	19.95
P27797|CALR_HUMAN	2	2	Calreticulin OS=Homo sapiens OX=9606 GN=CALR PE=1 SV=1	1.08927	5.8
P19338|NUCL_HUMAN	17	17	Nucleolin OS=Homo sapiens OX=9606 GN=NCL PE=1 SV=3	1.08927	17.43
Q6DD88|ATLA3_HUMAN	22	21	Atlastin-3 OS=Homo sapiens OX=9606 GN=ATL3 PE=1 SV=1	1.08927	28.23
O75955|FLOT1_HUMAN	16	16	Flotillin-1 OS=Homo sapiens OX=9606 GN=FLOT1 PE=1 SV=3	1.08927	32.72
Q01082|SPTB2_HUMAN	114	106	Spectrin beta chain, non-erythrocytic 1 OS=Homo sapiens OX=9606 GN=SPTBN1 PE=1 SV=2	1.08927	30.29
Q9Y4I1|MYO5A_HUMAN	18	16	Unconventional myosin-Va OS=Homo sapiens OX=9606 GN=MYO5A PE=1 SV=2	1.08927	28.93
Q9BR76|COR1B_HUMAN	17	15	Coronin-1B OS=Homo sapiens OX=9606 GN=CORO1B PE=1 SV=1	1.08927	14.01
Q9UBE0|SAE1_HUMAN	4	4	SUMO-activating enzyme subunit 1 OS=Homo sapiens OX=9606 GN=SAE1 PE=1 SV=1	1.08927	25.27
Q6NUQ4|TM214_HUMAN	3	3	Transmembrane protein 214 OS=Homo sapiens OX=9606 GN=TMEM214 PE=1 SV=2	1.08927	24.7
Q9UKJ3|GPTC8_HUMAN	15	15	G patch domain-containing protein 8 OS=Homo sapiens OX=9606 GN=GPATCH8 PE=1 SV=2	1.08927	21.6
Q969Z0|FAKD4_HUMAN	12	12	FAST kinase domain-containing protein 4 OS=Homo sapiens OX=9606 GN=TBRG4 PE=1 SV=1	1.08927	28.18
P20337|RAB3B_HUMAN	4	3	Ras-related protein Rab-3B OS=Homo sapiens OX=9606 GN=RAB3B PE=1 SV=2	1.08927	14.64
Q03135|CAV1_HUMAN	6	6	Caveolin-1 OS=Homo sapiens OX=9606 GN=CAV1 PE=1 SV=4	1.08927	21.57
Q9HCS7|SYF1_HUMAN	7	7	Pre-mRNA-splicing factor SYF1 OS=Homo sapiens OX=9606 GN=XAB2 PE=1 SV=2	1.08927	19.72
O96005|CLPT1_HUMAN	6	6	Cleft lip and palate transmembrane protein 1 OS=Homo sapiens OX=9606 GN=CLPTM1 PE=1 SV=1	1.08927	31.97
P07954|FUMH_HUMAN	19	18	Fumarate hydratase, mitochondrial OS=Homo sapiens OX=9606 GN=FH PE=1 SV=3	1.08927	49.59
Q7Z5G4|GOGA7_HUMAN	2	2	Golgin subfamily A member 7 OS=Homo sapiens OX=9606 GN=GOLGA7 PE=1 SV=2	1.08927	26.08
Q9Y320|TMX2_HUMAN	2	2	Thioredoxin-related transmembrane protein 2 OS=Homo sapiens OX=9606 GN=TMX2 PE=1 SV=1	1.08927	24.04
Q9Y512|SAM50_HUMAN	13	13	Sorting and assembly machinery component 50 homolog OS=Homo sapiens OX=9606 GN=SAMM50 PE=1 SV=3	1.08927	23.82
Q12905|ILF2_HUMAN	10	10	Interleukin enhancer-binding factor 2 OS=Homo sapiens OX=9606 GN=ILF2 PE=1 SV=2	1.08927	24.64
Q9Y224|RTRAF_HUMAN	10	10	RNA transcription, translation and transport factor protein OS=Homo sapiens OX=9606 GN=RTRAF PE=1 SV=1	1.08927	23.44
Q9Y3L5|RAP2C_HUMAN	9	3	Ras-related protein Rap-2c OS=Homo sapiens OX=9606 GN=RAP2C PE=1 SV=1	1.05889	17.11
Q99536|VAT1_HUMAN	4	4	Synaptic vesicle membrane protein VAT-1 homolog OS=Homo sapiens OX=9606 GN=VAT1 PE=1 SV=2	1.05889	39.75
P15170|ERF3A_HUMAN	7	2	Eukaryotic peptide chain release factor GTP-binding subunit ERF3A OS=Homo sapiens OX=9606 GN=GSPT1 PE=1 SV=1	1.05889	35.2
O60547|GMDS_HUMAN	6	6	GDP-mannose 4,6 dehydratase OS=Homo sapiens OX=9606 GN=GMDS PE=1 SV=1	1.05889	24.14
O60832|DKC1_HUMAN	2	2	H/ACA ribonucleoprotein complex subunit DKC1 OS=Homo sapiens OX=9606 GN=DKC1 PE=1 SV=3	1.05889	19.83
Q03252|LMNB2_HUMAN	9	7	Lamin-B2 OS=Homo sapiens OX=9606 GN=LMNB2 PE=1 SV=4	1.05889	21.86
Q9Y619|ORNT1_HUMAN	2	2	Mitochondrial ornithine transporter 1 OS=Homo sapiens OX=9606 GN=SLC25A15 PE=1 SV=1	1.05889	20.86
P49821|NDUV1_HUMAN	5	5	NADH dehydrogenase [ubiquinone] flavoprotein 1, mitochondrial OS=Homo sapiens OX=9606 GN=NDUFV1 PE=1 SV=4	1.05889	14.4
P30040|ERP29_HUMAN	4	4	Endoplasmic reticulum resident protein 29 OS=Homo sapiens OX=9606 GN=ERP29 PE=1 SV=4	1.05889	12.17
Q14156|EFR3A_HUMAN	2	2	Protein EFR3 homolog A OS=Homo sapiens OX=9606 GN=EFR3A PE=1 SV=2	1.05889	19.77
P30048|PRDX3_HUMAN	9	9	Thioredoxin-dependent peroxide reductase, mitochondrial OS=Homo sapiens OX=9606 GN=PRDX3 PE=1 SV=3	1.05889	35.7
Q14974|IMB1_HUMAN	17	17	Importin subunit beta-1 OS=Homo sapiens OX=9606 GN=KPNB1 PE=1 SV=2	1.05889	36.97
O15254|ACOX3_HUMAN	3	3	Peroxisomal acyl-coenzyme A oxidase 3 OS=Homo sapiens OX=9606 GN=ACOX3 PE=1 SV=2	1.05889	12.74
Q15773|MLF2_HUMAN	2	2	Myeloid leukemia factor 2 OS=Homo sapiens OX=9606 GN=MLF2 PE=1 SV=1	1.05889	19.2
P09651|ROA1_HUMAN	11	9	Heterogeneous nuclear ribonucleoprotein A1 OS=Homo sapiens OX=9606 GN=HNRNPA1 PE=1 SV=5	1.05889	16.69
Q15629|TRAM1_HUMAN	8	8	Translocating chain-associated membrane protein 1 OS=Homo sapiens OX=9606 GN=TRAM1 PE=1 SV=3	1.05889	32.87
P55060|XPO2_HUMAN	24	24	Exportin-2 OS=Homo sapiens OX=9606 GN=CSE1L PE=1 SV=3	1.05889	32.76
P00367|DHE3_HUMAN	13	6	Glutamate dehydrogenase 1, mitochondrial OS=Homo sapiens OX=9606 GN=GLUD1 PE=1 SV=2	1.05889	20.36
Q16540|RM23_HUMAN	3	3	39S ribosomal protein L23, mitochondrial OS=Homo sapiens OX=9606 GN=MRPL23 PE=1 SV=1	1.05889	15.47
Q13564|ULA1_HUMAN	4	4	NEDD8-activating enzyme E1 regulatory subunit OS=Homo sapiens OX=9606 GN=NAE1 PE=1 SV=1	1.05889	29.81
Q8IYB3|SRRM1_HUMAN	16	16	Serine/arginine repetitive matrix protein 1 OS=Homo sapiens OX=9606 GN=SRRM1 PE=1 SV=2	1.05889	27.61
Q2PZI1|D19L1_HUMAN	5	5	Probable C-mannosyltransferase DPY19L1 OS=Homo sapiens OX=9606 GN=DPY19L1 PE=2 SV=1	1.05889	21.09
P50552|VASP_HUMAN	5	5	Vasodilator-stimulated phosphoprotein OS=Homo sapiens OX=9606 GN=VASP PE=1 SV=3	1.05889	26.99
Q9Y426|C2CD2_HUMAN	2	2	C2 domain-containing protein 2 OS=Homo sapiens OX=9606 GN=C2CD2 PE=1 SV=2	1.05889	7.27
P49840|GSK3A_HUMAN	5	3	Glycogen synthase kinase-3 alpha OS=Homo sapiens OX=9606 GN=GSK3A PE=1 SV=2	1.05889	16.3
P42166|LAP2A_HUMAN	10	5	Lamina-associated polypeptide 2, isoform alpha OS=Homo sapiens OX=9606 GN=TMPO PE=1 SV=2	1.05889	26.5
P48506|GSH1_HUMAN	15	15	Glutamate--cysteine ligase catalytic subunit OS=Homo sapiens OX=9606 GN=GCLC PE=1 SV=2	1.05889	30.06
Q9UPT5|EXOC7_HUMAN	2	2	Exocyst complex component 7 OS=Homo sapiens OX=9606 GN=EXOC7 PE=1 SV=3	1.05889	19.25
Q13765|NACA_HUMAN	4	4	Nascent polypeptide-associated complex subunit alpha OS=Homo sapiens OX=9606 GN=NACA PE=1 SV=1	1.05889	40.44
O95994|AGR2_HUMAN	6	6	Anterior gradient protein 2 homolog OS=Homo sapiens OX=9606 GN=AGR2 PE=1 SV=1	1.05889	16.71
P15311|EZRI_HUMAN	10	5	Ezrin OS=Homo sapiens OX=9606 GN=EZR PE=1 SV=4	1.05889	16.53
Q9H8H0|NOL11_HUMAN	5	5	Nucleolar protein 11 OS=Homo sapiens OX=9606 GN=NOL11 PE=1 SV=1	1.05889	17.87
Q8NFQ8|TOIP2_HUMAN	6	5	Torsin-1A-interacting protein 2 OS=Homo sapiens OX=9606 GN=TOR1AIP2 PE=1 SV=1	1.05889	43.58
O95864|FADS2_HUMAN	9	7	Acyl-CoA 6-desaturase OS=Homo sapiens OX=9606 GN=FADS2 PE=1 SV=1	1.05889	36.69
P26038|MOES_HUMAN	20	14	Moesin OS=Homo sapiens OX=9606 GN=MSN PE=1 SV=3	1.05889	7.68
Q07021|C1QBP_HUMAN	7	7	Complement component 1 Q subcomponent-binding protein, mitochondrial OS=Homo sapiens OX=9606 GN=C1QBP PE=1 SV=1	1.05889	45.64
P51665|PSMD7_HUMAN	8	8	26S proteasome non-ATPase regulatory subunit 7 OS=Homo sapiens OX=9606 GN=PSMD7 PE=1 SV=2	1.05889	27.78
P24539|AT5F1_HUMAN	9	9	ATP synthase F(0) complex subunit B1, mitochondrial OS=Homo sapiens OX=9606 GN=ATP5PB PE=1 SV=2	1.05889	37.09
Q9NRN7|ADPPT_HUMAN	7	7	L-aminoadipate-semialdehyde dehydrogenase-phosphopantetheinyl transferase OS=Homo sapiens OX=9606 GN=AASDHPPT PE=1 SV=2	1.05889	15.24
Q8IZ81|ELMD2_HUMAN	6	6	ELMO domain-containing protein 2 OS=Homo sapiens OX=9606 GN=ELMOD2 PE=1 SV=1	1.05889	18.36
Q7Z2W9|RM21_HUMAN	7	7	39S ribosomal protein L21, mitochondrial OS=Homo sapiens OX=9606 GN=MRPL21 PE=1 SV=2	1.05889	30.51
P39748|FEN1_HUMAN	5	5	Flap endonuclease 1 OS=Homo sapiens OX=9606 GN=FEN1 PE=1 SV=1	1.05889	24.49
P30876|RPB2_HUMAN	3	3	DNA-directed RNA polymerase II subunit RPB2 OS=Homo sapiens OX=9606 GN=POLR2B PE=1 SV=1	1.02915	29.18
Q9NSE4|SYIM_HUMAN	25	24	Isoleucine--tRNA ligase, mitochondrial OS=Homo sapiens OX=9606 GN=IARS2 PE=1 SV=2	1.02915	28.06
P19013|K2C4_HUMAN	11	2	Keratin, type II cytoskeletal 4 OS=Homo sapiens OX=9606 GN=KRT4 PE=1 SV=5	1.02915	22.69
Q27J81|INF2_HUMAN	17	16	Inverted formin-2 OS=Homo sapiens OX=9606 GN=INF2 PE=1 SV=2	1.02915	25.5
P20700|LMNB1_HUMAN	16	15	Lamin-B1 OS=Homo sapiens OX=9606 GN=LMNB1 PE=1 SV=2	1.02915	20.08
Q04917|1433F_HUMAN	6	4	14-3-3 protein eta OS=Homo sapiens OX=9606 GN=YWHAH PE=1 SV=4	1.02915	24.12
P63096|GNAI1_HUMAN	11	4	Guanine nucleotide-binding protein G(i) subunit alpha-1 OS=Homo sapiens OX=9606 GN=GNAI1 PE=1 SV=2	1.02915	16.15
Q00688|FKBP3_HUMAN	3	3	Peptidyl-prolyl cis-trans isomerase FKBP3 OS=Homo sapiens OX=9606 GN=FKBP3 PE=1 SV=1	1.02915	14.44
Q02539|H11_HUMAN	2	2	Histone H1.1 OS=Homo sapiens OX=9606 GN=H1-1 PE=1 SV=3	1.02915	20.14
P62328|TYB4_HUMAN	3	3	Thymosin beta-4 OS=Homo sapiens OX=9606 GN=TMSB4X PE=1 SV=2	1.02915	5.16
P22492|H1T_HUMAN	2	2	Histone H1t OS=Homo sapiens OX=9606 GN=H1-6 PE=2 SV=4	1.02915	20.14
P30153|2AAA_HUMAN	10	10	Serine/threonine-protein phosphatase 2A 65 kDa regulatory subunit A alpha isoform OS=Homo sapiens OX=9606 GN=PPP2R1A PE=1 SV=4	1.02915	21.43
Q9Y265|RUVB1_HUMAN	13	13	RuvB-like 1 OS=Homo sapiens OX=9606 GN=RUVBL1 PE=1 SV=1	1.02915	35.55
Q9BS40|LXN_HUMAN	4	4	Latexin OS=Homo sapiens OX=9606 GN=LXN PE=1 SV=2	1.02915	13.12
Q96BI1|S22AI_HUMAN	2	2	Solute carrier family 22 member 18 OS=Homo sapiens OX=9606 GN=SLC22A18 PE=1 SV=3	1.02915	18.9
Q9BYG5|PAR6B_HUMAN	3	3	Partitioning defective 6 homolog beta OS=Homo sapiens OX=9606 GN=PARD6B PE=1 SV=1	1.02915	18.05
P55010|IF5_HUMAN	2	2	Eukaryotic translation initiation factor 5 OS=Homo sapiens OX=9606 GN=EIF5 PE=1 SV=2	1.02915	15.43
P36957|ODO2_HUMAN	8	8	Dihydrolipoyllysine-residue succinyltransferase component of 2-oxoglutarate dehydrogenase complex, mitochondrial OS=Homo sapiens OX=9606 GN=DLST PE=1 SV=4	1.02915	7.01
Q15477|SKIV2_HUMAN	7	7	Helicase SKI2W OS=Homo sapiens OX=9606 GN=SKIV2L PE=1 SV=3	1.02915	13.49
P02751|FINC_HUMAN	11	11	Fibronectin OS=Homo sapiens OX=9606 GN=FN1 PE=1 SV=5	1.02915	28.32
O15027|SC16A_HUMAN	8	8	Protein transport protein Sec16A OS=Homo sapiens OX=9606 GN=SEC16A PE=1 SV=4	1.02915	17.91
P84085|ARF5_HUMAN	12	4	ADP-ribosylation factor 5 OS=Homo sapiens OX=9606 GN=ARF5 PE=1 SV=2	1.02915	19.14
Q92688|AN32B_HUMAN	2	2	Acidic leucine-rich nuclear phosphoprotein 32 family member B OS=Homo sapiens OX=9606 GN=ANP32B PE=1 SV=1	1.02915	6.89
Q9UNM6|PSD13_HUMAN	14	14	26S proteasome non-ATPase regulatory subunit 13 OS=Homo sapiens OX=9606 GN=PSMD13 PE=1 SV=2	1.02915	30.26
Q709C8|VP13C_HUMAN	137	136	Vacuolar protein sorting-associated protein 13C OS=Homo sapiens OX=9606 GN=VPS13C PE=1 SV=1	1.02915	20.19
Q9Y478|AAKB1_HUMAN	5	5	5'-AMP-activated protein kinase subunit beta-1 OS=Homo sapiens OX=9606 GN=PRKAB1 PE=1 SV=4	1.02915	39.23
Q99829|CPNE1_HUMAN	7	7	Copine-1 OS=Homo sapiens OX=9606 GN=CPNE1 PE=1 SV=1	1.02915	24.53
P62318|SMD3_HUMAN	2	2	Small nuclear ribonucleoprotein Sm D3 OS=Homo sapiens OX=9606 GN=SNRPD3 PE=1 SV=1	1.02915	28.63
Q9H9Y6|RPA2_HUMAN	2	2	DNA-directed RNA polymerase I subunit RPA2 OS=Homo sapiens OX=9606 GN=POLR1B PE=1 SV=2	1.02915	23.67
Q7LG56|RIR2B_HUMAN	5	5	Ribonucleoside-diphosphate reductase subunit M2 B OS=Homo sapiens OX=9606 GN=RRM2B PE=1 SV=1	1.02915	20.41
Q9BSD7|NTPCR_HUMAN	7	7	Cancer-related nucleoside-triphosphatase OS=Homo sapiens OX=9606 GN=NTPCR PE=1 SV=1	1.02915	32.93
Q9NYF8|BCLF1_HUMAN	25	24	Bcl-2-associated transcription factor 1 OS=Homo sapiens OX=9606 GN=BCLAF1 PE=1 SV=2	1.02915	23.88
Q32P51|RA1L2_HUMAN	9	7	Heterogeneous nuclear ribonucleoprotein A1-like 2 OS=Homo sapiens OX=9606 GN=HNRNPA1L2 PE=2 SV=2	1.02915	19.92
Q13085|ACACA_HUMAN	134	114	Acetyl-CoA carboxylase 1 OS=Homo sapiens OX=9606 GN=ACACA PE=1 SV=2	1.02915	30.27
O60884|DNJA2_HUMAN	12	12	DnaJ homolog subfamily A member 2 OS=Homo sapiens OX=9606 GN=DNAJA2 PE=1 SV=1	1	18.47
P04792|HSPB1_HUMAN	21	21	Heat shock protein beta-1 OS=Homo sapiens OX=9606 GN=HSPB1 PE=1 SV=2	1	26.15
O75911|DHRS3_HUMAN	7	7	Short-chain dehydrogenase/reductase 3 OS=Homo sapiens OX=9606 GN=DHRS3 PE=1 SV=2	1	26.65
Q9Y3F4|STRAP_HUMAN	2	2	Serine-threonine kinase receptor-associated protein OS=Homo sapiens OX=9606 GN=STRAP PE=1 SV=1	1	23.76
Q6P2Q9|PRP8_HUMAN	56	56	Pre-mRNA-processing-splicing factor 8 OS=Homo sapiens OX=9606 GN=PRPF8 PE=1 SV=2	1	19.49
Q14527|HLTF_HUMAN	12	12	Helicase-like transcription factor OS=Homo sapiens OX=9606 GN=HLTF PE=1 SV=2	1	16.72
Q01518|CAP1_HUMAN	5	3	Adenylyl cyclase-associated protein 1 OS=Homo sapiens OX=9606 GN=CAP1 PE=1 SV=5	1	14.78
O75643|U520_HUMAN	63	63	U5 small nuclear ribonucleoprotein 200 kDa helicase OS=Homo sapiens OX=9606 GN=SNRNP200 PE=1 SV=2	1	33.89
Q9HCE1|MOV10_HUMAN	2	2	Helicase MOV-10 OS=Homo sapiens OX=9606 GN=MOV10 PE=1 SV=2	1	16.11
P55795|HNRH2_HUMAN	16	8	Heterogeneous nuclear ribonucleoprotein H2 OS=Homo sapiens OX=9606 GN=HNRNPH2 PE=1 SV=1	1	39.69
O75489|NDUS3_HUMAN	8	8	NADH dehydrogenase [ubiquinone] iron-sulfur protein 3, mitochondrial OS=Homo sapiens OX=9606 GN=NDUFS3 PE=1 SV=1	1	10.55
Q92504|S39A7_HUMAN	2	2	Zinc transporter SLC39A7 OS=Homo sapiens OX=9606 GN=SLC39A7 PE=1 SV=2	1	27.35
Q96A33|CCD47_HUMAN	6	6	Coiled-coil domain-containing protein 47 OS=Homo sapiens OX=9606 GN=CCDC47 PE=1 SV=1	1	14.76
Q5BKZ1|ZN326_HUMAN	8	8	DBIRD complex subunit ZNF326 OS=Homo sapiens OX=9606 GN=ZNF326 PE=1 SV=2	1	30.7
O00217|NDUS8_HUMAN	4	4	NADH dehydrogenase [ubiquinone] iron-sulfur protein 8, mitochondrial OS=Homo sapiens OX=9606 GN=NDUFS8 PE=1 SV=1	1	12.77
Q86UP2|KTN1_HUMAN	37	37	Kinectin OS=Homo sapiens OX=9606 GN=KTN1 PE=1 SV=1	1	16.01
O75569|PRKRA_HUMAN	6	6	Interferon-inducible double-stranded RNA-dependent protein kinase activator A OS=Homo sapiens OX=9606 GN=PRKRA PE=1 SV=1	1	29.91
P33316|DUT_HUMAN	2	2	Deoxyuridine 5'-triphosphate nucleotidohydrolase, mitochondrial OS=Homo sapiens OX=9606 GN=DUT PE=1 SV=4	1	15.92
Q643R3|LPCT4_HUMAN	3	3	Lysophospholipid acyltransferase LPCAT4 OS=Homo sapiens OX=9606 GN=LPCAT4 PE=1 SV=1	1	17.67
Q96QD8|S38A2_HUMAN	2	2	Sodium-coupled neutral amino acid transporter 2 OS=Homo sapiens OX=9606 GN=SLC38A2 PE=1 SV=2	1	15.22
Q9UKM9|RALY_HUMAN	9	9	RNA-binding protein Raly OS=Homo sapiens OX=9606 GN=RALY PE=1 SV=1	1	28.39
Q9NPL8|TIDC1_HUMAN	2	2	Complex I assembly factor TIMMDC1, mitochondrial OS=Homo sapiens OX=9606 GN=TIMMDC1 PE=1 SV=2	1	20.32
Q5T653|RM02_HUMAN	2	2	39S ribosomal protein L2, mitochondrial OS=Homo sapiens OX=9606 GN=MRPL2 PE=1 SV=2	1	21.2
O75821|EIF3G_HUMAN	9	9	Eukaryotic translation initiation factor 3 subunit G OS=Homo sapiens OX=9606 GN=EIF3G PE=1 SV=2	1	24.64
O75533|SF3B1_HUMAN	45	45	Splicing factor 3B subunit 1 OS=Homo sapiens OX=9606 GN=SF3B1 PE=1 SV=3	1	21.16
Q9UMS4|PRP19_HUMAN	5	5	Pre-mRNA-processing factor 19 OS=Homo sapiens OX=9606 GN=PRPF19 PE=1 SV=1	1	17.08
Q96RQ3|MCCA_HUMAN	41	38	Methylcrotonoyl-CoA carboxylase subunit alpha, mitochondrial OS=Homo sapiens OX=9606 GN=MCCC1 PE=1 SV=3	1	24.44
O60678|ANM3_HUMAN	7	7	Protein arginine N-methyltransferase 3 OS=Homo sapiens OX=9606 GN=PRMT3 PE=1 SV=4	1	30.52
Q02818|NUCB1_HUMAN	4	4	Nucleobindin-1 OS=Homo sapiens OX=9606 GN=NUCB1 PE=1 SV=4	1	22.27
Q16795|NDUA9_HUMAN	12	12	NADH dehydrogenase [ubiquinone] 1 alpha subcomplex subunit 9, mitochondrial OS=Homo sapiens OX=9606 GN=NDUFA9 PE=1 SV=2	1	14.64
Q969X5|ERGI1_HUMAN	9	9	Endoplasmic reticulum-Golgi intermediate compartment protein 1 OS=Homo sapiens OX=9606 GN=ERGIC1 PE=1 SV=1	1	20.06
A3KMH1|VWA8_HUMAN	8	8	von Willebrand factor A domain-containing protein 8 OS=Homo sapiens OX=9606 GN=VWA8 PE=1 SV=2	1	24.69

## Sheet: Table S5
Supplementary Table 5: List of enriched proteins from A549 cells expressing GFP with or without HaloTag using aryl-azide-biotin.
Accession	#Peptides	#Unique	Description	log ratio	p
GFP|GFP_ZL0031	6	6	GFP OS=Homo sapiens OX=0000 GN=GFP PE=1 SV=1	5.05889	54.62
P62328|TYB4_HUMAN	3	3	Thymosin beta-4 OS=Homo sapiens OX=9606 GN=TMSB4X PE=1 SV=2	4.32193	22.34
Q14517|FAT1_HUMAN	2	2	Protocadherin Fat 1 OS=Homo sapiens OX=9606 GN=FAT1 PE=1 SV=2	4.05889	36.96
P60903|S10AA_HUMAN	6	6	Protein S100-A10 OS=Homo sapiens OX=9606 GN=S100A10 PE=1 SV=2	3.47393	18.9
Q99536|VAT1_HUMAN	17	17	Synaptic vesicle membrane protein VAT-1 homolog OS=Homo sapiens OX=9606 GN=VAT1 PE=1 SV=2	3.18442	55.3
Q5VT52|RPRD2_HUMAN	3	3	Regulation of nuclear pre-mRNA domain-containing protein 2 OS=Homo sapiens OX=9606 GN=RPRD2 PE=1 SV=1	3.05889	6.78
P52895|AK1C2_HUMAN	31	6	Aldo-keto reductase family 1 member C2 OS=Homo sapiens OX=9606 GN=AKR1C2 PE=1 SV=3	2.94342	24.39
Q9H307|PININ_HUMAN	33	32	Pinin OS=Homo sapiens OX=9606 GN=PNN PE=1 SV=5	2.8365	35.35
P09327|VILI_HUMAN	34	33	Villin-1 OS=Homo sapiens OX=9606 GN=VIL1 PE=1 SV=4	2.64386	45.61
Q9H773|DCTP1_HUMAN	2	2	dCTP pyrophosphatase 1 OS=Homo sapiens OX=9606 GN=DCTPP1 PE=1 SV=1	2.64386	17.78
P31949|S10AB_HUMAN	6	6	Protein S100-A11 OS=Homo sapiens OX=9606 GN=S100A11 PE=1 SV=2	2.47393	15.17
O14745|NHRF1_HUMAN	4	4	Na(+)/H(+) exchange regulatory cofactor NHE-RF1 OS=Homo sapiens OX=9606 GN=SLC9A3R1 PE=1 SV=4	2.47393	27.17
Q9NXD2|MTMRA_HUMAN	2	2	Myotubularin-related protein 10 OS=Homo sapiens OX=9606 GN=MTMR10 PE=1 SV=3	2.47393	4.21
O75334|LIPA2_HUMAN	2	2	Liprin-alpha-2 OS=Homo sapiens OX=9606 GN=PPFIA2 PE=1 SV=2	2.47393	9.25
Q92820|GGH_HUMAN	10	10	Gamma-glutamyl hydrolase OS=Homo sapiens OX=9606 GN=GGH PE=1 SV=2	2.47393	36.76
P42330|AK1C3_HUMAN	41	22	Aldo-keto reductase family 1 member C3 OS=Homo sapiens OX=9606 GN=AKR1C3 PE=1 SV=4	2.47393	45.98
Q15287|RNPS1_HUMAN	5	5	RNA-binding protein with serine-rich domain 1 OS=Homo sapiens OX=9606 GN=RNPS1 PE=1 SV=1	2.47393	30.33
P15428|PGDH_HUMAN	11	11	15-hydroxyprostaglandin dehydrogenase [NAD(+)] OS=Homo sapiens OX=9606 GN=HPGD PE=1 SV=1	2.39593	14.18
P23588|IF4B_HUMAN	7	7	Eukaryotic translation initiation factor 4B OS=Homo sapiens OX=9606 GN=EIF4B PE=1 SV=2	2.39593	16.6
Q8N2M8|CLASR_HUMAN	5	5	CLK4-associating serine/arginine rich protein OS=Homo sapiens OX=9606 GN=CLASRP PE=1 SV=4	2.39593	39.94
Q12772|SRBP2_HUMAN	2	2	Sterol regulatory element-binding protein 2 OS=Homo sapiens OX=9606 GN=SREBF2 PE=1 SV=2	2.32193	13.16
P04075|ALDOA_HUMAN	20	20	Fructose-bisphosphate aldolase A OS=Homo sapiens OX=9606 GN=ALDOA PE=1 SV=2	2.32193	22.15
P38117|ETFB_HUMAN	13	13	Electron transfer flavoprotein subunit beta OS=Homo sapiens OX=9606 GN=ETFB PE=1 SV=3	2.32193	21.95
Q9NQH7|XPP3_HUMAN	3	3	Xaa-Pro aminopeptidase 3 OS=Homo sapiens OX=9606 GN=XPNPEP3 PE=1 SV=1	2.25154	29.84
Q00688|FKBP3_HUMAN	3	3	Peptidyl-prolyl cis-trans isomerase FKBP3 OS=Homo sapiens OX=9606 GN=FKBP3 PE=1 SV=1	2.25154	40.3
Q8NBQ5|DHB11_HUMAN	15	14	Estradiol 17-beta-dehydrogenase 11 OS=Homo sapiens OX=9606 GN=HSD17B11 PE=1 SV=3	2.18442	17.87
P04083|ANXA1_HUMAN	26	26	Annexin A1 OS=Homo sapiens OX=9606 GN=ANXA1 PE=1 SV=2	2.18442	23.42
Q9HC36|MRM3_HUMAN	2	2	rRNA methyltransferase 3, mitochondrial OS=Homo sapiens OX=9606 GN=MRM3 PE=1 SV=2	2.18442	55.34
Q9H9C1|SPE39_HUMAN	4	4	Spermatogenesis-defective protein 39 homolog OS=Homo sapiens OX=9606 GN=VIPAS39 PE=1 SV=1	2.18442	16.49
P80723|BASP1_HUMAN	8	8	Brain acid soluble protein 1 OS=Homo sapiens OX=9606 GN=BASP1 PE=1 SV=2	2.18442	12.91
Q96IX5|ATPMD_HUMAN	2	2	ATP synthase membrane subunit DAPIT, mitochondrial OS=Homo sapiens OX=9606 GN=ATP5MD PE=1 SV=1	2.12029	25.04
O75751|S22A3_HUMAN	3	3	Solute carrier family 22 member 3 OS=Homo sapiens OX=9606 GN=SLC22A3 PE=1 SV=1	2.05889	13.5
P07951|TPM2_HUMAN	16	2	Tropomyosin beta chain OS=Homo sapiens OX=9606 GN=TPM2 PE=1 SV=1	2.05889	29.98
P49419|AL7A1_HUMAN	10	10	Alpha-aminoadipic semialdehyde dehydrogenase OS=Homo sapiens OX=9606 GN=ALDH7A1 PE=1 SV=5	2.05889	11.34
Q8IYB3|SRRM1_HUMAN	16	16	Serine/arginine repetitive matrix protein 1 OS=Homo sapiens OX=9606 GN=SRRM1 PE=1 SV=2	2.05889	24.71
Q53R12|T4S20_HUMAN	2	2	Transmembrane 4 L6 family member 20 OS=Homo sapiens OX=9606 GN=TM4SF20 PE=1 SV=1	2.05889	40.14
Q12860|CNTN1_HUMAN	28	28	Contactin-1 OS=Homo sapiens OX=9606 GN=CNTN1 PE=1 SV=1	2.05889	22.27
P61604|CH10_HUMAN	9	9	10 kDa heat shock protein, mitochondrial OS=Homo sapiens OX=9606 GN=HSPE1 PE=1 SV=2	2.05889	11.07
P04181|OAT_HUMAN	10	9	Ornithine aminotransferase, mitochondrial OS=Homo sapiens OX=9606 GN=OAT PE=1 SV=1	2.05889	33.65
P18583|SON_HUMAN	48	48	Protein SON OS=Homo sapiens OX=9606 GN=SON PE=1 SV=4	2	25.52
Q9BZV1|UBXN6_HUMAN	3	3	UBX domain-containing protein 6 OS=Homo sapiens OX=9606 GN=UBXN6 PE=1 SV=1	2	9.6
P62937|PPIA_HUMAN	11	11	Peptidyl-prolyl cis-trans isomerase A OS=Homo sapiens OX=9606 GN=PPIA PE=1 SV=2	1.94342	20.05
P27216|ANX13_HUMAN	11	9	Annexin A13 OS=Homo sapiens OX=9606 GN=ANXA13 PE=1 SV=3	1.94342	27.3
Q02539|H11_HUMAN	2	2	Histone H1.1 OS=Homo sapiens OX=9606 GN=H1-1 PE=1 SV=3	1.94342	28.36
P22492|H1T_HUMAN	2	2	Histone H1t OS=Homo sapiens OX=9606 GN=H1-6 PE=2 SV=4	1.94342	28.36
P07099|HYEP_HUMAN	31	31	Epoxide hydrolase 1 OS=Homo sapiens OX=9606 GN=EPHX1 PE=1 SV=1	1.94342	28.4
P12074|CX6A1_HUMAN	2	2	Cytochrome c oxidase subunit 6A1, mitochondrial OS=Homo sapiens OX=9606 GN=COX6A1 PE=1 SV=4	1.94342	21.86
O95202|LETM1_HUMAN	4	4	Mitochondrial proton/calcium exchanger protein OS=Homo sapiens OX=9606 GN=LETM1 PE=1 SV=1	1.94342	14.07
O75947|ATP5H_HUMAN	7	7	ATP synthase subunit d, mitochondrial OS=Homo sapiens OX=9606 GN=ATP5PD PE=1 SV=3	1.94342	23.69
Q96FQ6|S10AG_HUMAN	3	3	Protein S100-A16 OS=Homo sapiens OX=9606 GN=S100A16 PE=1 SV=1	1.94342	23.96
P43487|RANG_HUMAN	3	3	Ran-specific GTPase-activating protein OS=Homo sapiens OX=9606 GN=RANBP1 PE=1 SV=1	1.88897	19.15
P07711|CATL1_HUMAN	4	4	Procathepsin L OS=Homo sapiens OX=9606 GN=CTSL PE=1 SV=2	1.88897	31.58
Q96PC5|MIA2_HUMAN	4	2	Melanoma inhibitory activity protein 2 OS=Homo sapiens OX=9606 GN=MIA2 PE=1 SV=4	1.88897	14.29
Q15746|MYLK_HUMAN	4	4	Myosin light chain kinase, smooth muscle OS=Homo sapiens OX=9606 GN=MYLK PE=1 SV=4	1.88897	4.34
P05455|LA_HUMAN	13	13	Lupus La protein OS=Homo sapiens OX=9606 GN=SSB PE=1 SV=2	1.88897	14.75
P07737|PROF1_HUMAN	10	10	Profilin-1 OS=Homo sapiens OX=9606 GN=PFN1 PE=1 SV=2	1.88897	20.79
P34932|HSP74_HUMAN	11	9	Heat shock 70 kDa protein 4 OS=Homo sapiens OX=9606 GN=HSPA4 PE=1 SV=4	1.88897	21.84
Q07955|SRSF1_HUMAN	12	12	Serine/arginine-rich splicing factor 1 OS=Homo sapiens OX=9606 GN=SRSF1 PE=1 SV=2	1.88897	33.54
P51572|BAP31_HUMAN	12	12	B-cell receptor-associated protein 31 OS=Homo sapiens OX=9606 GN=BCAP31 PE=1 SV=3	1.88897	31.88
P16402|H13_HUMAN	7	5	Histone H1.3 OS=Homo sapiens OX=9606 GN=H1-3 PE=1 SV=2	1.8365	30.17
P10412|H14_HUMAN	7	5	Histone H1.4 OS=Homo sapiens OX=9606 GN=H1-4 PE=1 SV=2	1.8365	30.17
P20674|COX5A_HUMAN	2	2	Cytochrome c oxidase subunit 5A, mitochondrial OS=Homo sapiens OX=9606 GN=COX5A PE=1 SV=2	1.8365	19.45
P16403|H12_HUMAN	7	5	Histone H1.2 OS=Homo sapiens OX=9606 GN=H1-2 PE=1 SV=2	1.8365	30.17
Q6P474|PDXD2_HUMAN	2	2	Putative pyridoxal-dependent decarboxylase domain-containing protein 2 OS=Homo sapiens OX=9606 GN=PDXDC2P PE=5 SV=3	1.8365	29.35
Q9Y679|AUP1_HUMAN	7	7	Lipid droplet-regulating VLDL assembly factor AUP1 OS=Homo sapiens OX=9606 GN=AUP1 PE=1 SV=2	1.8365	40
P63104|1433Z_HUMAN	16	13	14-3-3 protein zeta/delta OS=Homo sapiens OX=9606 GN=YWHAZ PE=1 SV=1	1.8365	21.34
P35270|SPRE_HUMAN	6	6	Sepiapterin reductase OS=Homo sapiens OX=9606 GN=SPR PE=1 SV=1	1.78588	23.36
P30838|AL3A1_HUMAN	18	16	Aldehyde dehydrogenase, dimeric NADP-preferring OS=Homo sapiens OX=9606 GN=ALDH3A1 PE=1 SV=3	1.73697	21.54
O95881|TXD12_HUMAN	4	4	Thioredoxin domain-containing protein 12 OS=Homo sapiens OX=9606 GN=TXNDC12 PE=1 SV=1	1.73697	27.65
O43852|CALU_HUMAN	11	11	Calumenin OS=Homo sapiens OX=9606 GN=CALU PE=1 SV=2	1.73697	21.96
P30519|HMOX2_HUMAN	9	9	Heme oxygenase 2 OS=Homo sapiens OX=9606 GN=HMOX2 PE=1 SV=2	1.73697	40.56
Q15843|NEDD8_HUMAN	2	2	NEDD8 OS=Homo sapiens OX=9606 GN=NEDD8 PE=1 SV=1	1.73697	16.83
P55072|TERA_HUMAN	39	38	Transitional endoplasmic reticulum ATPase OS=Homo sapiens OX=9606 GN=VCP PE=1 SV=4	1.73697	16.25
O00422|SAP18_HUMAN	10	10	Histone deacetylase complex subunit SAP18 OS=Homo sapiens OX=9606 GN=SAP18 PE=1 SV=1	1.73697	20.87
O00483|NDUA4_HUMAN	5	5	Cytochrome c oxidase subunit NDUFA4 OS=Homo sapiens OX=9606 GN=NDUFA4 PE=1 SV=1	1.73697	29.45
P09651|ROA1_HUMAN	12	10	Heterogeneous nuclear ribonucleoprotein A1 OS=Homo sapiens OX=9606 GN=HNRNPA1 PE=1 SV=5	1.68966	20.09
Q6UX53|MET7B_HUMAN	7	7	Methyltransferase-like protein 7B OS=Homo sapiens OX=9606 GN=METTL7B PE=1 SV=2	1.68966	25.6
O60888|CUTA_HUMAN	3	3	Protein CutA OS=Homo sapiens OX=9606 GN=CUTA PE=1 SV=2	1.68966	30.57
Q07021|C1QBP_HUMAN	8	8	Complement component 1 Q subcomponent-binding protein, mitochondrial OS=Homo sapiens OX=9606 GN=C1QBP PE=1 SV=1	1.68966	25.25
Q330K2|NDUF6_HUMAN	2	2	NADH dehydrogenase (ubiquinone) complex I, assembly factor 6 OS=Homo sapiens OX=9606 GN=NDUFAF6 PE=1 SV=2	1.68966	6.1
O60879|DIAP2_HUMAN	2	2	Protein diaphanous homolog 2 OS=Homo sapiens OX=9606 GN=DIAPH2 PE=1 SV=1	1.68966	4.14
P06454|PTMA_HUMAN	2	2	Prothymosin alpha OS=Homo sapiens OX=9606 GN=PTMA PE=1 SV=2	1.68966	13.79
P45974|UBP5_HUMAN	5	5	Ubiquitin carboxyl-terminal hydrolase 5 OS=Homo sapiens OX=9606 GN=USP5 PE=1 SV=2	1.64386	20.39
P31948|STIP1_HUMAN	18	17	Stress-induced-phosphoprotein 1 OS=Homo sapiens OX=9606 GN=STIP1 PE=1 SV=1	1.64386	17.24
Q15555|MARE2_HUMAN	4	3	Microtubule-associated protein RP/EB family member 2 OS=Homo sapiens OX=9606 GN=MAPRE2 PE=1 SV=1	1.64386	33.88
Q7L014|DDX46_HUMAN	47	47	Probable ATP-dependent RNA helicase DDX46 OS=Homo sapiens OX=9606 GN=DDX46 PE=1 SV=2	1.64386	23.19
Q8N8N7|PTGR2_HUMAN	3	3	Prostaglandin reductase 2 OS=Homo sapiens OX=9606 GN=PTGR2 PE=1 SV=1	1.64386	20.38
Q9UBI1|COMD3_HUMAN	2	2	COMM domain-containing protein 3 OS=Homo sapiens OX=9606 GN=COMMD3 PE=1 SV=1	1.64386	22.72
Q13405|RM49_HUMAN	4	4	39S ribosomal protein L49, mitochondrial OS=Homo sapiens OX=9606 GN=MRPL49 PE=1 SV=1	1.64386	18.93
P24534|EF1B_HUMAN	7	6	Elongation factor 1-beta OS=Homo sapiens OX=9606 GN=EEF1B2 PE=1 SV=3	1.64386	16.81
Q9HCG8|CWC22_HUMAN	18	18	Pre-mRNA-splicing factor CWC22 homolog OS=Homo sapiens OX=9606 GN=CWC22 PE=1 SV=3	1.64386	15.15
P61289|PSME3_HUMAN	6	6	Proteasome activator complex subunit 3 OS=Homo sapiens OX=9606 GN=PSME3 PE=1 SV=1	1.64386	27.28
Q9UKV3|ACINU_HUMAN	37	37	Apoptotic chromatin condensation inducer in the nucleus OS=Homo sapiens OX=9606 GN=ACIN1 PE=1 SV=2	1.59946	21.68
P15559|NQO1_HUMAN	41	41	NAD(P)H dehydrogenase [quinone] 1 OS=Homo sapiens OX=9606 GN=NQO1 PE=1 SV=1	1.59946	38.3
Q99685|MGLL_HUMAN	8	8	Monoglyceride lipase OS=Homo sapiens OX=9606 GN=MGLL PE=1 SV=2	1.59946	17.6
Q9UNQ0|ABCG2_HUMAN	3	3	Broad substrate specificity ATP-binding cassette transporter ABCG2 OS=Homo sapiens OX=9606 GN=ABCG2 PE=1 SV=3	1.59946	34.2
O60218|AK1BA_HUMAN	35	20	Aldo-keto reductase family 1 member B10 OS=Homo sapiens OX=9606 GN=AKR1B10 PE=1 SV=2	1.59946	28
P30086|PEBP1_HUMAN	9	9	Phosphatidylethanolamine-binding protein 1 OS=Homo sapiens OX=9606 GN=PEBP1 PE=1 SV=3	1.59946	17.29
P35241|RADI_HUMAN	13	4	Radixin OS=Homo sapiens OX=9606 GN=RDX PE=1 SV=1	1.59946	18.97
P12694|ODBA_HUMAN	11	11	2-oxoisovalerate dehydrogenase subunit alpha, mitochondrial OS=Homo sapiens OX=9606 GN=BCKDHA PE=1 SV=2	1.59946	36.88
Q02952|AKA12_HUMAN	2	2	A-kinase anchor protein 12 OS=Homo sapiens OX=9606 GN=AKAP12 PE=1 SV=4	1.55639	17.11
Q16186|ADRM1_HUMAN	3	3	Proteasomal ubiquitin receptor ADRM1 OS=Homo sapiens OX=9606 GN=ADRM1 PE=1 SV=2	1.55639	21.39
P27797|CALR_HUMAN	11	11	Calreticulin OS=Homo sapiens OX=9606 GN=CALR PE=1 SV=1	1.55639	10.97
Q71UI9|H2AV_HUMAN	5	3	Histone H2A.V OS=Homo sapiens OX=9606 GN=H2AZ2 PE=1 SV=3	1.55639	17.94
Q56UQ5|TPT1L_HUMAN	2	2	TPT1-like protein OS=Homo sapiens OX=9606 PE=2 SV=2	1.55639	18.05
P62841|RS15_HUMAN	3	3	40S ribosomal protein S15 OS=Homo sapiens OX=9606 GN=RPS15 PE=1 SV=2	1.55639	8.19
P52815|RM12_HUMAN	3	3	39S ribosomal protein L12, mitochondrial OS=Homo sapiens OX=9606 GN=MRPL12 PE=1 SV=2	1.55639	19.82
P84090|ERH_HUMAN	2	2	Enhancer of rudimentary homolog OS=Homo sapiens OX=9606 GN=ERH PE=1 SV=1	1.55639	26.1
P08758|ANXA5_HUMAN	14	14	Annexin A5 OS=Homo sapiens OX=9606 GN=ANXA5 PE=1 SV=2	1.55639	23.23
Q9Y3M8|STA13_HUMAN	2	2	StAR-related lipid transfer protein 13 OS=Homo sapiens OX=9606 GN=STARD13 PE=1 SV=2	1.55639	31.12
P0C0S5|H2AZ_HUMAN	5	3	Histone H2A.Z OS=Homo sapiens OX=9606 GN=H2AZ1 PE=1 SV=2	1.55639	17.94
P13693|TCTP_HUMAN	3	3	Translationally-controlled tumor protein OS=Homo sapiens OX=9606 GN=TPT1 PE=1 SV=1	1.55639	23.29
Q9GZT3|SLIRP_HUMAN	4	4	SRA stem-loop-interacting RNA-binding protein, mitochondrial OS=Homo sapiens OX=9606 GN=SLIRP PE=1 SV=1	1.51457	26.66
Q14103|HNRPD_HUMAN	9	8	Heterogeneous nuclear ribonucleoprotein D0 OS=Homo sapiens OX=9606 GN=HNRNPD PE=1 SV=1	1.51457	22.72
P09211|GSTP1_HUMAN	11	11	Glutathione S-transferase P OS=Homo sapiens OX=9606 GN=GSTP1 PE=1 SV=2	1.51457	30.38
P30040|ERP29_HUMAN	8	8	Endoplasmic reticulum resident protein 29 OS=Homo sapiens OX=9606 GN=ERP29 PE=1 SV=4	1.51457	13.98
Q9NYL9|TMOD3_HUMAN	13	13	Tropomodulin-3 OS=Homo sapiens OX=9606 GN=TMOD3 PE=1 SV=1	1.51457	31.58
P84103|SRSF3_HUMAN	9	7	Serine/arginine-rich splicing factor 3 OS=Homo sapiens OX=9606 GN=SRSF3 PE=1 SV=1	1.51457	36.58
Q5VZ89|DEN4C_HUMAN	7	7	DENN domain-containing protein 4C OS=Homo sapiens OX=9606 GN=DENND4C PE=1 SV=3	1.51457	13.26
P15311|EZRI_HUMAN	21	12	Ezrin OS=Homo sapiens OX=9606 GN=EZR PE=1 SV=4	1.51457	15.08
Q86XK2|FBX11_HUMAN	2	2	F-box only protein 11 OS=Homo sapiens OX=9606 GN=FBXO11 PE=1 SV=3	1.51457	17.25
Q04760|LGUL_HUMAN	2	2	Lactoylglutathione lyase OS=Homo sapiens OX=9606 GN=GLO1 PE=1 SV=4	1.51457	33.03
P13073|COX41_HUMAN	7	7	Cytochrome c oxidase subunit 4 isoform 1, mitochondrial OS=Homo sapiens OX=9606 GN=COX4I1 PE=1 SV=1	1.51457	15.81
Q99733|NP1L4_HUMAN	4	3	Nucleosome assembly protein 1-like 4 OS=Homo sapiens OX=9606 GN=NAP1L4 PE=1 SV=1	1.51457	18.66
Q13907|IDI1_HUMAN	7	7	Isopentenyl-diphosphate Delta-isomerase 1 OS=Homo sapiens OX=9606 GN=IDI1 PE=1 SV=2	1.51457	21.15
O75347|TBCA_HUMAN	4	4	Tubulin-specific chaperone A OS=Homo sapiens OX=9606 GN=TBCA PE=1 SV=3	1.47393	11.93
Q8NBS9|TXND5_HUMAN	9	9	Thioredoxin domain-containing protein 5 OS=Homo sapiens OX=9606 GN=TXNDC5 PE=1 SV=2	1.47393	24.89
P35052|GPC1_HUMAN	7	7	Glypican-1 OS=Homo sapiens OX=9606 GN=GPC1 PE=1 SV=2	1.47393	21.5
Q9Y383|LC7L2_HUMAN	16	10	Putative RNA-binding protein Luc7-like 2 OS=Homo sapiens OX=9606 GN=LUC7L2 PE=1 SV=2	1.47393	24.87
P09496|CLCA_HUMAN	6	6	Clathrin light chain A OS=Homo sapiens OX=9606 GN=CLTA PE=1 SV=1	1.47393	23.22
Q9UKJ3|GPTC8_HUMAN	14	13	G patch domain-containing protein 8 OS=Homo sapiens OX=9606 GN=GPATCH8 PE=1 SV=2	1.47393	38.53
P31946|1433B_HUMAN	12	6	14-3-3 protein beta/alpha OS=Homo sapiens OX=9606 GN=YWHAB PE=1 SV=3	1.47393	18.25
P55209|NP1L1_HUMAN	5	4	Nucleosome assembly protein 1-like 1 OS=Homo sapiens OX=9606 GN=NAP1L1 PE=1 SV=1	1.47393	19.22
Q9BRA2|TXD17_HUMAN	2	2	Thioredoxin domain-containing protein 17 OS=Homo sapiens OX=9606 GN=TXNDC17 PE=1 SV=1	1.47393	14.02
O43815|STRN_HUMAN	3	3	Striatin OS=Homo sapiens OX=9606 GN=STRN PE=1 SV=4	1.4344	13.2
Q16629|SRSF7_HUMAN	14	12	Serine/arginine-rich splicing factor 7 OS=Homo sapiens OX=9606 GN=SRSF7 PE=1 SV=1	1.4344	27.01
P0DN26|PAL4F_HUMAN	2	2	Peptidyl-prolyl cis-trans isomerase A-like 4F OS=Homo sapiens OX=9606 GN=PPIAL4F PE=3 SV=1	1.4344	18.46
Q96B26|EXOS8_HUMAN	2	2	Exosome complex component RRP43 OS=Homo sapiens OX=9606 GN=EXOSC8 PE=1 SV=1	1.4344	13.24
F5H284|PAL4D_HUMAN	2	2	Peptidyl-prolyl cis-trans isomerase A-like 4D OS=Homo sapiens OX=9606 GN=PPIAL4D PE=3 SV=1	1.4344	18.46
P27695|APEX1_HUMAN	3	3	DNA-(apurinic or apyrimidinic site) endonuclease OS=Homo sapiens OX=9606 GN=APEX1 PE=1 SV=2	1.4344	18.69
O75475|PSIP1_HUMAN	4	3	PC4 and SFRS1-interacting protein OS=Homo sapiens OX=9606 GN=PSIP1 PE=1 SV=1	1.4344	11.44
Q01518|CAP1_HUMAN	7	5	Adenylyl cyclase-associated protein 1 OS=Homo sapiens OX=9606 GN=CAP1 PE=1 SV=5	1.4344	16.89
P43307|SSRA_HUMAN	2	2	Translocon-associated protein subunit alpha OS=Homo sapiens OX=9606 GN=SSR1 PE=1 SV=3	1.4344	18.46
Q9Y536|PAL4A_HUMAN	2	2	Peptidyl-prolyl cis-trans isomerase A-like 4A OS=Homo sapiens OX=9606 GN=PPIAL4A PE=2 SV=1	1.4344	18.46
P00367|DHE3_HUMAN	16	16	Glutamate dehydrogenase 1, mitochondrial OS=Homo sapiens OX=9606 GN=GLUD1 PE=1 SV=2	1.4344	25.47
P09936|UCHL1_HUMAN	11	11	Ubiquitin carboxyl-terminal hydrolase isozyme L1 OS=Homo sapiens OX=9606 GN=UCHL1 PE=1 SV=2	1.4344	15.73
Q9H2V7|SPNS1_HUMAN	2	2	Protein spinster homolog 1 OS=Homo sapiens OX=9606 GN=SPNS1 PE=1 SV=1	1.4344	20.36
Q96AE4|FUBP1_HUMAN	14	12	Far upstream element-binding protein 1 OS=Homo sapiens OX=9606 GN=FUBP1 PE=1 SV=3	1.4344	23.44
A0A075B767|PAL4H_HUMAN	2	2	Peptidyl-prolyl cis-trans isomerase A-like 4H OS=Homo sapiens OX=9606 GN=PPIAL4H PE=3 SV=1	1.4344	18.46
O15484|CAN5_HUMAN	20	20	Calpain-5 OS=Homo sapiens OX=9606 GN=CAPN5 PE=1 SV=2	1.4344	27.26
Q15369|ELOC_HUMAN	6	6	Elongin-C OS=Homo sapiens OX=9606 GN=ELOC PE=1 SV=1	1.4344	27.11
A0A0B4J2A2|PAL4C_HUMAN	2	2	Peptidyl-prolyl cis-trans isomerase A-like 4C OS=Homo sapiens OX=9606 GN=PPIAL4C PE=2 SV=1	1.4344	18.46
Q15056|IF4H_HUMAN	2	2	Eukaryotic translation initiation factor 4H OS=Homo sapiens OX=9606 GN=EIF4H PE=1 SV=5	1.4344	13.84
O75494|SRS10_HUMAN	12	9	Serine/arginine-rich splicing factor 10 OS=Homo sapiens OX=9606 GN=SRSF10 PE=1 SV=1	1.4344	23.06
A0A075B759|PAL4E_HUMAN	2	2	Peptidyl-prolyl cis-trans isomerase A-like 4E OS=Homo sapiens OX=9606 GN=PPIAL4E PE=3 SV=1	1.4344	18.46
P62258|1433E_HUMAN	15	13	14-3-3 protein epsilon OS=Homo sapiens OX=9606 GN=YWHAE PE=1 SV=1	1.39593	17.44
Q4VXU2|PAP1L_HUMAN	5	2	Polyadenylate-binding protein 1-like OS=Homo sapiens OX=9606 GN=PABPC1L PE=2 SV=1	1.39593	20.48
Q16836|HCDH_HUMAN	2	2	Hydroxyacyl-coenzyme A dehydrogenase, mitochondrial OS=Homo sapiens OX=9606 GN=HADH PE=1 SV=3	1.39593	22.17
O95994|AGR2_HUMAN	7	7	Anterior gradient protein 2 homolog OS=Homo sapiens OX=9606 GN=AGR2 PE=1 SV=1	1.39593	19.25
Q9UBR2|CATZ_HUMAN	3	3	Cathepsin Z OS=Homo sapiens OX=9606 GN=CTSZ PE=1 SV=1	1.39593	26.78
Q8N142|PURA1_HUMAN	7	7	Adenylosuccinate synthetase isozyme 1 OS=Homo sapiens OX=9606 GN=ADSS1 PE=1 SV=1	1.39593	23.18
Q99426|TBCB_HUMAN	3	3	Tubulin-folding cofactor B OS=Homo sapiens OX=9606 GN=TBCB PE=1 SV=2	1.39593	18.09
P00352|AL1A1_HUMAN	90	82	Retinal dehydrogenase 1 OS=Homo sapiens OX=9606 GN=ALDH1A1 PE=1 SV=2	1.39593	35.29
Q14432|PDE3A_HUMAN	11	11	cGMP-inhibited 3',5'-cyclic phosphodiesterase A OS=Homo sapiens OX=9606 GN=PDE3A PE=1 SV=3	1.35845	29.7
Q13572|ITPK1_HUMAN	2	2	Inositol-tetrakisphosphate 1-kinase OS=Homo sapiens OX=9606 GN=ITPK1 PE=1 SV=2	1.35845	28.1
Q53T59|H1BP3_HUMAN	3	3	HCLS1-binding protein 3 OS=Homo sapiens OX=9606 GN=HS1BP3 PE=1 SV=1	1.35845	20.62
Q5M9Q1|NKAPL_HUMAN	3	3	NKAP-like protein OS=Homo sapiens OX=9606 GN=NKAPL PE=1 SV=3	1.35845	22.56
Q96AG4|LRC59_HUMAN	5	5	Leucine-rich repeat-containing protein 59 OS=Homo sapiens OX=9606 GN=LRRC59 PE=1 SV=1	1.35845	13.3
P00558|PGK1_HUMAN	23	19	Phosphoglycerate kinase 1 OS=Homo sapiens OX=9606 GN=PGK1 PE=1 SV=3	1.35845	14.54
P07108|ACBP_HUMAN	3	3	Acyl-CoA-binding protein OS=Homo sapiens OX=9606 GN=DBI PE=1 SV=2	1.35845	11.24
Q96T51|RUFY1_HUMAN	2	2	RUN and FYVE domain-containing protein 1 OS=Homo sapiens OX=9606 GN=RUFY1 PE=1 SV=2	1.35845	11.67
P49327|FAS_HUMAN	95	94	Fatty acid synthase OS=Homo sapiens OX=9606 GN=FASN PE=1 SV=3	1.35845	17.7
O00764|PDXK_HUMAN	4	4	Pyridoxal kinase OS=Homo sapiens OX=9606 GN=PDXK PE=1 SV=1	1.35845	13.83
Q15691|MARE1_HUMAN	3	2	Microtubule-associated protein RP/EB family member 1 OS=Homo sapiens OX=9606 GN=MAPRE1 PE=1 SV=3	1.35845	25.76
Q96PD2|DCBD2_HUMAN	8	8	Discoidin, CUB and LCCL domain-containing protein 2 OS=Homo sapiens OX=9606 GN=DCBLD2 PE=1 SV=1	1.35845	26.7
Q16698|DECR_HUMAN	4	4	2,4-dienoyl-CoA reductase, mitochondrial OS=Homo sapiens OX=9606 GN=DECR1 PE=1 SV=1	1.35845	14.68
O75915|PRAF3_HUMAN	3	3	PRA1 family protein 3 OS=Homo sapiens OX=9606 GN=ARL6IP5 PE=1 SV=1	1.32193	37.36
P02511|CRYAB_HUMAN	10	10	Alpha-crystallin B chain OS=Homo sapiens OX=9606 GN=CRYAB PE=1 SV=2	1.32193	22.37
Q6P2Q9|PRP8_HUMAN	69	69	Pre-mRNA-processing-splicing factor 8 OS=Homo sapiens OX=9606 GN=PRPF8 PE=1 SV=2	1.32193	21.85
Q5VTL8|PR38B_HUMAN	15	15	Pre-mRNA-splicing factor 38B OS=Homo sapiens OX=9606 GN=PRPF38B PE=1 SV=1	1.32193	28.33
Q9BYX2|TBD2A_HUMAN	2	2	TBC1 domain family member 2A OS=Homo sapiens OX=9606 GN=TBC1D2 PE=1 SV=3	1.32193	11.58
Q14653|IRF3_HUMAN	4	4	Interferon regulatory factor 3 OS=Homo sapiens OX=9606 GN=IRF3 PE=1 SV=1	1.32193	35.56
O15067|PUR4_HUMAN	11	10	Phosphoribosylformylglycinamidine synthase OS=Homo sapiens OX=9606 GN=PFAS PE=1 SV=4	1.32193	30.86
Q8NBJ7|SUMF2_HUMAN	3	3	Inactive C-alpha-formylglycine-generating enzyme 2 OS=Homo sapiens OX=9606 GN=SUMF2 PE=1 SV=2	1.32193	9.88
O00443|P3C2A_HUMAN	12	12	Phosphatidylinositol 4-phosphate 3-kinase C2 domain-containing subunit alpha OS=Homo sapiens OX=9606 GN=PIK3C2A PE=1 SV=2	1.32193	24.59
P22314|UBA1_HUMAN	26	26	Ubiquitin-like modifier-activating enzyme 1 OS=Homo sapiens OX=9606 GN=UBA1 PE=1 SV=3	1.32193	17.04
Q96DG6|CMBL_HUMAN	3	3	Carboxymethylenebutenolidase homolog OS=Homo sapiens OX=9606 GN=CMBL PE=1 SV=1	1.32193	30.79
P09669|COX6C_HUMAN	2	2	Cytochrome c oxidase subunit 6C OS=Homo sapiens OX=9606 GN=COX6C PE=1 SV=2	1.32193	11.88
Q9NZN4|EHD2_HUMAN	31	25	EH domain-containing protein 2 OS=Homo sapiens OX=9606 GN=EHD2 PE=1 SV=2	1.32193	23.94
Q13427|PPIG_HUMAN	17	17	Peptidyl-prolyl cis-trans isomerase G OS=Homo sapiens OX=9606 GN=PPIG PE=1 SV=2	1.32193	31.52
P22626|ROA2_HUMAN	16	16	Heterogeneous nuclear ribonucleoproteins A2/B1 OS=Homo sapiens OX=9606 GN=HNRNPA2B1 PE=1 SV=2	1.32193	19.36
P07339|CATD_HUMAN	11	11	Cathepsin D OS=Homo sapiens OX=9606 GN=CTSD PE=1 SV=1	1.32193	38.84
Q02818|NUCB1_HUMAN	3	3	Nucleobindin-1 OS=Homo sapiens OX=9606 GN=NUCB1 PE=1 SV=4	1.32193	16.63
Q9BRL6|SRSF8_HUMAN	5	3	Serine/arginine-rich splicing factor 8 OS=Homo sapiens OX=9606 GN=SRSF8 PE=1 SV=1	1.2863	9.25
O95372|LYPA2_HUMAN	5	5	Acyl-protein thioesterase 2 OS=Homo sapiens OX=9606 GN=LYPLA2 PE=1 SV=1	1.2863	17.97
Q9Y5B6|PAXB1_HUMAN	2	2	PAX3- and PAX7-binding protein 1 OS=Homo sapiens OX=9606 GN=PAXBP1 PE=1 SV=2	1.2863	16.76
P06396|GELS_HUMAN	25	25	Gelsolin OS=Homo sapiens OX=9606 GN=GSN PE=1 SV=1	1.2863	37.04
Q13162|PRDX4_HUMAN	11	8	Peroxiredoxin-4 OS=Homo sapiens OX=9606 GN=PRDX4 PE=1 SV=1	1.2863	26.36
P21399|ACOC_HUMAN	22	22	Cytoplasmic aconitate hydratase OS=Homo sapiens OX=9606 GN=ACO1 PE=1 SV=3	1.2863	34.38
P13667|PDIA4_HUMAN	38	37	Protein disulfide-isomerase A4 OS=Homo sapiens OX=9606 GN=PDIA4 PE=1 SV=2	1.2863	21.47
P10619|PPGB_HUMAN	6	6	Lysosomal protective protein OS=Homo sapiens OX=9606 GN=CTSA PE=1 SV=2	1.2863	23.26
O95817|BAG3_HUMAN	3	3	BAG family molecular chaperone regulator 3 OS=Homo sapiens OX=9606 GN=BAG3 PE=1 SV=3	1.2863	31.61
O00625|PIR_HUMAN	4	4	Pirin OS=Homo sapiens OX=9606 GN=PIR PE=1 SV=1	1.2863	30.75
P23229|ITA6_HUMAN	20	19	Integrin alpha-6 OS=Homo sapiens OX=9606 GN=ITGA6 PE=1 SV=5	1.2863	20.89
Q7Z7H8|RM10_HUMAN	5	5	39S ribosomal protein L10, mitochondrial OS=Homo sapiens OX=9606 GN=MRPL10 PE=1 SV=3	1.2863	12.13
Q9NRN7|ADPPT_HUMAN	8	8	L-aminoadipate-semialdehyde dehydrogenase-phosphopantetheinyl transferase OS=Homo sapiens OX=9606 GN=AASDHPPT PE=1 SV=2	1.2863	21.57
O00299|CLIC1_HUMAN	8	7	Chloride intracellular channel protein 1 OS=Homo sapiens OX=9606 GN=CLIC1 PE=1 SV=4	1.25154	19.74
Q9Y625|GPC6_HUMAN	2	2	Glypican-6 OS=Homo sapiens OX=9606 GN=GPC6 PE=1 SV=1	1.25154	18.95
Q96KP4|CNDP2_HUMAN	11	11	Cytosolic non-specific dipeptidase OS=Homo sapiens OX=9606 GN=CNDP2 PE=1 SV=2	1.25154	13.76
A0A0B4J2D5|GAL3B_HUMAN	3	3	Glutamine amidotransferase-like class 1 domain-containing protein 3B, mitochondrial OS=Homo sapiens OX=9606 GN=GATD3B PE=1 SV=1	1.25154	29.91
P62273|RS29_HUMAN	2	2	40S ribosomal protein S29 OS=Homo sapiens OX=9606 GN=RPS29 PE=1 SV=2	1.25154	18.36
P0DPI2|GAL3A_HUMAN	3	3	Glutamine amidotransferase-like class 1 domain-containing protein 3A, mitochondrial OS=Homo sapiens OX=9606 GN=GATD3A PE=1 SV=1	1.25154	29.91
Q13505|MTX1_HUMAN	7	6	Metaxin-1 OS=Homo sapiens OX=9606 GN=MTX1 PE=1 SV=3	1.25154	19.25
Q96JB5|CK5P3_HUMAN	2	2	CDK5 regulatory subunit-associated protein 3 OS=Homo sapiens OX=9606 GN=CDK5RAP3 PE=1 SV=2	1.25154	10.94
Q7Z6Z7|HUWE1_HUMAN	41	41	E3 ubiquitin-protein ligase HUWE1 OS=Homo sapiens OX=9606 GN=HUWE1 PE=1 SV=3	1.25154	16.19
P11142|HSP7C_HUMAN	38	24	Heat shock cognate 71 kDa protein OS=Homo sapiens OX=9606 GN=HSPA8 PE=1 SV=1	1.25154	28.23
Q32P51|RA1L2_HUMAN	9	7	Heterogeneous nuclear ribonucleoprotein A1-like 2 OS=Homo sapiens OX=9606 GN=HNRNPA1L2 PE=2 SV=2	1.25154	17.04
O95232|LC7L3_HUMAN	13	13	Luc7-like protein 3 OS=Homo sapiens OX=9606 GN=LUC7L3 PE=1 SV=2	1.21759	17.98
Q9Y266|NUDC_HUMAN	6	6	Nuclear migration protein nudC OS=Homo sapiens OX=9606 GN=NUDC PE=1 SV=1	1.21759	15.33
Q99798|ACON_HUMAN	9	9	Aconitate hydratase, mitochondrial OS=Homo sapiens OX=9606 GN=ACO2 PE=1 SV=2	1.21759	19.88
Q93099|HGD_HUMAN	5	5	Homogentisate 1,2-dioxygenase OS=Homo sapiens OX=9606 GN=HGD PE=1 SV=2	1.21759	10
P26639|SYTC_HUMAN	12	11	Threonine--tRNA ligase 1, cytoplasmic OS=Homo sapiens OX=9606 GN=TARS1 PE=1 SV=3	1.21759	39.53
P30101|PDIA3_HUMAN	29	28	Protein disulfide-isomerase A3 OS=Homo sapiens OX=9606 GN=PDIA3 PE=1 SV=4	1.21759	20.33
O60502|OGA_HUMAN	2	2	Protein O-GlcNAcase OS=Homo sapiens OX=9606 GN=OGA PE=1 SV=2	1.21759	18.91
Q9Y5Y2|NUBP2_HUMAN	3	3	Cytosolic Fe-S cluster assembly factor NUBP2 OS=Homo sapiens OX=9606 GN=NUBP2 PE=1 SV=1	1.21759	13.9
Q8WW12|PCNP_HUMAN	4	4	PEST proteolytic signal-containing nuclear protein OS=Homo sapiens OX=9606 GN=PCNP PE=1 SV=2	1.21759	31.73
P55011|S12A2_HUMAN	10	10	Solute carrier family 12 member 2 OS=Homo sapiens OX=9606 GN=SLC12A2 PE=1 SV=1	1.21759	7.2
Q15427|SF3B4_HUMAN	2	2	Splicing factor 3B subunit 4 OS=Homo sapiens OX=9606 GN=SF3B4 PE=1 SV=1	1.21759	12.25
P60953|CDC42_HUMAN	6	5	Cell division control protein 42 homolog OS=Homo sapiens OX=9606 GN=CDC42 PE=1 SV=2	1.21759	11.55
P46109|CRKL_HUMAN	3	3	Crk-like protein OS=Homo sapiens OX=9606 GN=CRKL PE=1 SV=1	1.21759	16.31
Q14651|PLSI_HUMAN	17	14	Plastin-1 OS=Homo sapiens OX=9606 GN=PLS1 PE=1 SV=2	1.21759	21.45
P23458|JAK1_HUMAN	2	2	Tyrosine-protein kinase JAK1 OS=Homo sapiens OX=9606 GN=JAK1 PE=1 SV=2	1.21759	4.28
Q12797|ASPH_HUMAN	23	22	Aspartyl/asparaginyl beta-hydroxylase OS=Homo sapiens OX=9606 GN=ASPH PE=1 SV=3	1.21759	19.93
Q16850|CP51A_HUMAN	8	8	Lanosterol 14-alpha demethylase OS=Homo sapiens OX=9606 GN=CYP51A1 PE=1 SV=3	1.18442	33.99
Q9NS69|TOM22_HUMAN	5	5	Mitochondrial import receptor subunit TOM22 homolog OS=Homo sapiens OX=9606 GN=TOMM22 PE=1 SV=3	1.18442	24.58
Q9UQ35|SRRM2_HUMAN	81	78	Serine/arginine repetitive matrix protein 2 OS=Homo sapiens OX=9606 GN=SRRM2 PE=1 SV=2	1.18442	29.23
Q9H6V9|LDAH_HUMAN	3	3	Lipid droplet-associated hydrolase OS=Homo sapiens OX=9606 GN=LDAH PE=1 SV=1	1.18442	30.42
P15531|NDKA_HUMAN	9	4	Nucleoside diphosphate kinase A OS=Homo sapiens OX=9606 GN=NME1 PE=1 SV=1	1.18442	19.21
P62995|TRA2B_HUMAN	14	10	Transformer-2 protein homolog beta OS=Homo sapiens OX=9606 GN=TRA2B PE=1 SV=1	1.18442	28.79
P23284|PPIB_HUMAN	13	13	Peptidyl-prolyl cis-trans isomerase B OS=Homo sapiens OX=9606 GN=PPIB PE=1 SV=2	1.18442	13.39
Q6PCB5|RSBNL_HUMAN	2	2	Lysine-specific demethylase RSBN1L OS=Homo sapiens OX=9606 GN=RSBN1L PE=1 SV=2	1.18442	7.67
P45985|MP2K4_HUMAN	9	7	Dual specificity mitogen-activated protein kinase kinase 4 OS=Homo sapiens OX=9606 GN=MAP2K4 PE=1 SV=1	1.18442	11.01
Q92562|FIG4_HUMAN	2	2	Polyphosphoinositide phosphatase OS=Homo sapiens OX=9606 GN=FIG4 PE=1 SV=1	1.18442	17.17
P11940|PABP1_HUMAN	23	14	Polyadenylate-binding protein 1 OS=Homo sapiens OX=9606 GN=PABPC1 PE=1 SV=2	1.18442	12.45
P09429|HMGB1_HUMAN	4	2	High mobility group protein B1 OS=Homo sapiens OX=9606 GN=HMGB1 PE=1 SV=3	1.18442	7.69
Q9Y5R8|TPPC1_HUMAN	3	3	Trafficking protein particle complex subunit 1 OS=Homo sapiens OX=9606 GN=TRAPPC1 PE=1 SV=1	1.18442	24.51
Q14764|MVP_HUMAN	44	43	Major vault protein OS=Homo sapiens OX=9606 GN=MVP PE=1 SV=4	1.18442	24.31
Q96AY3|FKB10_HUMAN	6	6	Peptidyl-prolyl cis-trans isomerase FKBP10 OS=Homo sapiens OX=9606 GN=FKBP10 PE=1 SV=1	1.18442	36.84
P21291|CSRP1_HUMAN	5	5	Cysteine and glycine-rich protein 1 OS=Homo sapiens OX=9606 GN=CSRP1 PE=1 SV=3	1.18442	25.41
Q92734|TFG_HUMAN	3	3	Protein TFG OS=Homo sapiens OX=9606 GN=TFG PE=1 SV=2	1.18442	13.76
Q5VIR6|VPS53_HUMAN	3	2	Vacuolar protein sorting-associated protein 53 homolog OS=Homo sapiens OX=9606 GN=VPS53 PE=1 SV=2	1.18442	8.6
Q9NYF8|BCLF1_HUMAN	27	26	Bcl-2-associated transcription factor 1 OS=Homo sapiens OX=9606 GN=BCLAF1 PE=1 SV=2	1.18442	24.07
Q6P996|PDXD1_HUMAN	7	7	Pyridoxal-dependent decarboxylase domain-containing protein 1 OS=Homo sapiens OX=9606 GN=PDXDC1 PE=1 SV=2	1.152	23.94
P23526|SAHH_HUMAN	8	8	Adenosylhomocysteinase OS=Homo sapiens OX=9606 GN=AHCY PE=1 SV=4	1.152	26.41
O43169|CYB5B_HUMAN	5	4	Cytochrome b5 type B OS=Homo sapiens OX=9606 GN=CYB5B PE=1 SV=3	1.152	32.04
O60427|FADS1_HUMAN	10	9	Acyl-CoA (8-3)-desaturase OS=Homo sapiens OX=9606 GN=FADS1 PE=1 SV=3	1.152	24.94
Q9NRX4|PHP14_HUMAN	2	2	14 kDa phosphohistidine phosphatase OS=Homo sapiens OX=9606 GN=PHPT1 PE=1 SV=1	1.152	19.03
Q9HA64|KT3K_HUMAN	2	2	Ketosamine-3-kinase OS=Homo sapiens OX=9606 GN=FN3KRP PE=1 SV=2	1.152	25.92
Q7KZF4|SND1_HUMAN	38	38	Staphylococcal nuclease domain-containing protein 1 OS=Homo sapiens OX=9606 GN=SND1 PE=1 SV=1	1.152	21.65
P20810|ICAL_HUMAN	14	14	Calpastatin OS=Homo sapiens OX=9606 GN=CAST PE=1 SV=4	1.152	27.68
O60506|HNRPQ_HUMAN	16	13	Heterogeneous nuclear ribonucleoprotein Q OS=Homo sapiens OX=9606 GN=SYNCRIP PE=1 SV=2	1.152	17.43
Q15349|KS6A2_HUMAN	9	2	Ribosomal protein S6 kinase alpha-2 OS=Homo sapiens OX=9606 GN=RPS6KA2 PE=1 SV=2	1.152	20.51
Q13409|DC1I2_HUMAN	3	3	Cytoplasmic dynein 1 intermediate chain 2 OS=Homo sapiens OX=9606 GN=DYNC1I2 PE=1 SV=3	1.152	19.27
Q9GZV4|IF5A2_HUMAN	3	3	Eukaryotic translation initiation factor 5A-2 OS=Homo sapiens OX=9606 GN=EIF5A2 PE=1 SV=3	1.152	13.87
P12081|HARS1_HUMAN	6	2	Histidine--tRNA ligase, cytoplasmic OS=Homo sapiens OX=9606 GN=HARS1 PE=1 SV=2	1.152	9.87
Q12789|TF3C1_HUMAN	9	9	General transcription factor 3C polypeptide 1 OS=Homo sapiens OX=9606 GN=GTF3C1 PE=1 SV=4	1.152	4.68
P67936|TPM4_HUMAN	17	5	Tropomyosin alpha-4 chain OS=Homo sapiens OX=9606 GN=TPM4 PE=1 SV=3	1.152	21.46
P61981|1433G_HUMAN	8	4	14-3-3 protein gamma OS=Homo sapiens OX=9606 GN=YWHAG PE=1 SV=2	1.152	18.27
Q9UBI6|GBG12_HUMAN	2	2	Guanine nucleotide-binding protein G(I)/G(S)/G(O) subunit gamma-12 OS=Homo sapiens OX=9606 GN=GNG12 PE=1 SV=3	1.152	11.63
P16278|BGAL_HUMAN	7	7	Beta-galactosidase OS=Homo sapiens OX=9606 GN=GLB1 PE=1 SV=2	1.152	34.54
P30038|AL4A1_HUMAN	13	13	Delta-1-pyrroline-5-carboxylate dehydrogenase, mitochondrial OS=Homo sapiens OX=9606 GN=ALDH4A1 PE=1 SV=3	1.152	21.43
Q05193|DYN1_HUMAN	29	17	Dynamin-1 OS=Homo sapiens OX=9606 GN=DNM1 PE=1 SV=2	1.152	16.99
Q9NX62|IMPA3_HUMAN	5	4	Golgi-resident adenosine 3',5'-bisphosphate 3'-phosphatase OS=Homo sapiens OX=9606 GN=BPNT2 PE=1 SV=1	1.152	4.93
O15439|MRP4_HUMAN	15	13	Multidrug resistance-associated protein 4 OS=Homo sapiens OX=9606 GN=ABCC4 PE=1 SV=3	1.152	26.56
Q96RQ1|ERGI2_HUMAN	4	4	Endoplasmic reticulum-Golgi intermediate compartment protein 2 OS=Homo sapiens OX=9606 GN=ERGIC2 PE=1 SV=2	1.152	45.93
Q4KMQ2|ANO6_HUMAN	7	7	Anoctamin-6 OS=Homo sapiens OX=9606 GN=ANO6 PE=1 SV=2	1.152	18.99
P07686|HEXB_HUMAN	4	4	Beta-hexosaminidase subunit beta OS=Homo sapiens OX=9606 GN=HEXB PE=1 SV=3	1.152	15.71
P02786|TFR1_HUMAN	17	17	Transferrin receptor protein 1 OS=Homo sapiens OX=9606 GN=TFRC PE=1 SV=2	1.152	33.75
P61923|COPZ1_HUMAN	3	3	Coatomer subunit zeta-1 OS=Homo sapiens OX=9606 GN=COPZ1 PE=1 SV=1	1.12029	18.06
Q13283|G3BP1_HUMAN	9	8	Ras GTPase-activating protein-binding protein 1 OS=Homo sapiens OX=9606 GN=G3BP1 PE=1 SV=1	1.12029	16.31
O94979|SC31A_HUMAN	6	6	Protein transport protein Sec31A OS=Homo sapiens OX=9606 GN=SEC31A PE=1 SV=3	1.12029	17.05
Q9HDC9|APMAP_HUMAN	8	8	Adipocyte plasma membrane-associated protein OS=Homo sapiens OX=9606 GN=APMAP PE=1 SV=2	1.12029	22.16
P49448|DHE4_HUMAN	9	9	Glutamate dehydrogenase 2, mitochondrial OS=Homo sapiens OX=9606 GN=GLUD2 PE=1 SV=2	1.12029	26.85
Q9NQC3|RTN4_HUMAN	6	6	Reticulon-4 OS=Homo sapiens OX=9606 GN=RTN4 PE=1 SV=2	1.12029	48.99
Q14697|GANAB_HUMAN	22	22	Neutral alpha-glucosidase AB OS=Homo sapiens OX=9606 GN=GANAB PE=1 SV=3	1.12029	31.74
P53384|NUBP1_HUMAN	2	2	Cytosolic Fe-S cluster assembly factor NUBP1 OS=Homo sapiens OX=9606 GN=NUBP1 PE=1 SV=2	1.12029	23.92
P00568|KAD1_HUMAN	5	5	Adenylate kinase isoenzyme 1 OS=Homo sapiens OX=9606 GN=AK1 PE=1 SV=3	1.12029	17.92
Q13247|SRSF6_HUMAN	7	5	Serine/arginine-rich splicing factor 6 OS=Homo sapiens OX=9606 GN=SRSF6 PE=1 SV=2	1.12029	43.64
Q9NQ50|RM40_HUMAN	2	2	39S ribosomal protein L40, mitochondrial OS=Homo sapiens OX=9606 GN=MRPL40 PE=1 SV=1	1.12029	15.92
P16070|CD44_HUMAN	9	9	CD44 antigen OS=Homo sapiens OX=9606 GN=CD44 PE=1 SV=3	1.12029	29.09
P07237|PDIA1_HUMAN	36	36	Protein disulfide-isomerase OS=Homo sapiens OX=9606 GN=P4HB PE=1 SV=3	1.12029	27.31
Q9BS40|LXN_HUMAN	4	4	Latexin OS=Homo sapiens OX=9606 GN=LXN PE=1 SV=2	1.12029	30.41
P30837|AL1B1_HUMAN	29	25	Aldehyde dehydrogenase X, mitochondrial OS=Homo sapiens OX=9606 GN=ALDH1B1 PE=1 SV=3	1.12029	28.5
Q9UHG3|PCYOX_HUMAN	12	12	Prenylcysteine oxidase 1 OS=Homo sapiens OX=9606 GN=PCYOX1 PE=1 SV=3	1.12029	32.67
Q5BJD5|TM41B_HUMAN	2	2	Transmembrane protein 41B OS=Homo sapiens OX=9606 GN=TMEM41B PE=1 SV=1	1.12029	20.61
P26038|MOES_HUMAN	26	20	Moesin OS=Homo sapiens OX=9606 GN=MSN PE=1 SV=3	1.12029	12.35
Q9H6Z4|RANB3_HUMAN	2	2	Ran-binding protein 3 OS=Homo sapiens OX=9606 GN=RANBP3 PE=1 SV=1	1.12029	21.54
O43674|NDUB5_HUMAN	2	2	NADH dehydrogenase [ubiquinone] 1 beta subcomplex subunit 5, mitochondrial OS=Homo sapiens OX=9606 GN=NDUFB5 PE=1 SV=1	1.12029	14.88
P27816|MAP4_HUMAN	25	25	Microtubule-associated protein 4 OS=Homo sapiens OX=9606 GN=MAP4 PE=1 SV=3	1.12029	27.25
Q9H329|E41LB_HUMAN	4	3	Band 4.1-like protein 4B OS=Homo sapiens OX=9606 GN=EPB41L4B PE=2 SV=2	1.12029	15.47
Q92887|MRP2_HUMAN	13	10	Canalicular multispecific organic anion transporter 1 OS=Homo sapiens OX=9606 GN=ABCC2 PE=1 SV=3	1.12029	33.77
P49760|CLK2_HUMAN	8	8	Dual specificity protein kinase CLK2 OS=Homo sapiens OX=9606 GN=CLK2 PE=1 SV=1	1.12029	32.64
Q6IAA8|LTOR1_HUMAN	2	2	Ragulator complex protein LAMTOR1 OS=Homo sapiens OX=9606 GN=LAMTOR1 PE=1 SV=2	1.12029	17.66
P29692|EF1D_HUMAN	9	8	Elongation factor 1-delta OS=Homo sapiens OX=9606 GN=EEF1D PE=1 SV=5	1.08927	16.55
Q15404|RSU1_HUMAN	6	6	Ras suppressor protein 1 OS=Homo sapiens OX=9606 GN=RSU1 PE=1 SV=3	1.08927	15.54
Q9BX68|HINT2_HUMAN	2	2	Histidine triad nucleotide-binding protein 2, mitochondrial OS=Homo sapiens OX=9606 GN=HINT2 PE=1 SV=1	1.08927	15.85
P62820|RAB1A_HUMAN	12	6	Ras-related protein Rab-1A OS=Homo sapiens OX=9606 GN=RAB1A PE=1 SV=3	1.08927	25.2
P52594|AGFG1_HUMAN	7	7	Arf-GAP domain and FG repeat-containing protein 1 OS=Homo sapiens OX=9606 GN=AGFG1 PE=1 SV=2	1.08927	31.16
Q09666|AHNK_HUMAN	131	130	Neuroblast differentiation-associated protein AHNAK OS=Homo sapiens OX=9606 GN=AHNAK PE=1 SV=2	1.08927	19.69
O75880|SCO1_HUMAN	2	2	Protein SCO1 homolog, mitochondrial OS=Homo sapiens OX=9606 GN=SCO1 PE=1 SV=1	1.08927	4.82
Q3LXA3|TKFC_HUMAN	12	12	Triokinase/FMN cyclase OS=Homo sapiens OX=9606 GN=TKFC PE=1 SV=2	1.08927	30.41
P37268|FDFT_HUMAN	8	8	Squalene synthase OS=Homo sapiens OX=9606 GN=FDFT1 PE=1 SV=1	1.08927	28.42
P19338|NUCL_HUMAN	25	25	Nucleolin OS=Homo sapiens OX=9606 GN=NCL PE=1 SV=3	1.08927	14.58
Q9BYT8|NEUL_HUMAN	4	4	Neurolysin, mitochondrial OS=Homo sapiens OX=9606 GN=NLN PE=1 SV=1	1.08927	8.24
P63279|UBC9_HUMAN	2	2	SUMO-conjugating enzyme UBC9 OS=Homo sapiens OX=9606 GN=UBE2I PE=1 SV=1	1.08927	27.01
O95197|RTN3_HUMAN	2	2	Reticulon-3 OS=Homo sapiens OX=9606 GN=RTN3 PE=1 SV=2	1.08927	25.67
Q9Y2W1|TR150_HUMAN	29	28	Thyroid hormone receptor-associated protein 3 OS=Homo sapiens OX=9606 GN=THRAP3 PE=1 SV=2	1.08927	18.62
A0AV96|RBM47_HUMAN	6	5	RNA-binding protein 47 OS=Homo sapiens OX=9606 GN=RBM47 PE=1 SV=2	1.08927	27.58
P30153|2AAA_HUMAN	11	11	Serine/threonine-protein phosphatase 2A 65 kDa regulatory subunit A alpha isoform OS=Homo sapiens OX=9606 GN=PPP2R1A PE=1 SV=4	1.08927	13.39
P35749|MYH11_HUMAN	55	3	Myosin-11 OS=Homo sapiens OX=9606 GN=MYH11 PE=1 SV=3	1.08927	31.45
Q8N0Y7|PGAM4_HUMAN	3	3	Probable phosphoglycerate mutase 4 OS=Homo sapiens OX=9606 GN=PGAM4 PE=3 SV=1	1.08927	14.16
Q99598|TSNAX_HUMAN	2	2	Translin-associated protein X OS=Homo sapiens OX=9606 GN=TSNAX PE=1 SV=1	1.08927	17.2
P49257|LMAN1_HUMAN	13	12	Protein ERGIC-53 OS=Homo sapiens OX=9606 GN=LMAN1 PE=1 SV=2	1.08927	24.45
O43676|NDUB3_HUMAN	2	2	NADH dehydrogenase [ubiquinone] 1 beta subcomplex subunit 3 OS=Homo sapiens OX=9606 GN=NDUFB3 PE=1 SV=3	1.08927	18.41
O94832|MYO1D_HUMAN	17	16	Unconventional myosin-Id OS=Homo sapiens OX=9606 GN=MYO1D PE=1 SV=2	1.08927	22.15
P26447|S10A4_HUMAN	5	5	Protein S100-A4 OS=Homo sapiens OX=9606 GN=S100A4 PE=1 SV=1	1.08927	8.72
P09601|HMOX1_HUMAN	5	5	Heme oxygenase 1 OS=Homo sapiens OX=9606 GN=HMOX1 PE=1 SV=1	1.08927	25.08
Q8NFJ5|RAI3_HUMAN	2	2	Retinoic acid-induced protein 3 OS=Homo sapiens OX=9606 GN=GPRC5A PE=1 SV=2	1.08927	15.31
P23919|KTHY_HUMAN	10	10	Thymidylate kinase OS=Homo sapiens OX=9606 GN=DTYMK PE=1 SV=4	1.08927	18.75
Q8IXM3|RM41_HUMAN	3	3	39S ribosomal protein L41, mitochondrial OS=Homo sapiens OX=9606 GN=MRPL41 PE=1 SV=1	1.08927	23.16
Q9BWF3|RBM4_HUMAN	7	2	RNA-binding protein 4 OS=Homo sapiens OX=9606 GN=RBM4 PE=1 SV=1	1.08927	25.44
Q15070|OXA1L_HUMAN	6	6	Mitochondrial inner membrane protein OXA1L OS=Homo sapiens OX=9606 GN=OXA1L PE=1 SV=3	1.05889	19.17
O60547|GMDS_HUMAN	6	6	GDP-mannose 4,6 dehydratase OS=Homo sapiens OX=9606 GN=GMDS PE=1 SV=1	1.05889	27.22
Q8TAE8|G45IP_HUMAN	2	2	Growth arrest and DNA damage-inducible proteins-interacting protein 1 OS=Homo sapiens OX=9606 GN=GADD45GIP1 PE=1 SV=1	1.05889	13.99
Q9Y3F4|STRAP_HUMAN	7	7	Serine-threonine kinase receptor-associated protein OS=Homo sapiens OX=9606 GN=STRAP PE=1 SV=1	1.05889	27.73
Q13131|AAPK1_HUMAN	9	7	5'-AMP-activated protein kinase catalytic subunit alpha-1 OS=Homo sapiens OX=9606 GN=PRKAA1 PE=1 SV=4	1.05889	20.42
P50395|GDIB_HUMAN	13	9	Rab GDP dissociation inhibitor beta OS=Homo sapiens OX=9606 GN=GDI2 PE=1 SV=2	1.05889	15.77
P51398|RT29_HUMAN	10	10	28S ribosomal protein S29, mitochondrial OS=Homo sapiens OX=9606 GN=DAP3 PE=1 SV=1	1.05889	21.13
P53701|CCHL_HUMAN	5	5	Cytochrome c-type heme lyase OS=Homo sapiens OX=9606 GN=HCCS PE=1 SV=1	1.05889	33.13
P15259|PGAM2_HUMAN	3	3	Phosphoglycerate mutase 2 OS=Homo sapiens OX=9606 GN=PGAM2 PE=1 SV=3	1.05889	11.13
O75116|ROCK2_HUMAN	10	8	Rho-associated protein kinase 2 OS=Homo sapiens OX=9606 GN=ROCK2 PE=1 SV=4	1.05889	17.46
Q8TB37|NUBPL_HUMAN	2	2	Iron-sulfur protein NUBPL OS=Homo sapiens OX=9606 GN=NUBPL PE=1 SV=3	1.05889	28.05
Q92504|S39A7_HUMAN	2	2	Zinc transporter SLC39A7 OS=Homo sapiens OX=9606 GN=SLC39A7 PE=1 SV=2	1.05889	14.14
Q8NEZ5|FBX22_HUMAN	8	8	F-box only protein 22 OS=Homo sapiens OX=9606 GN=FBXO22 PE=1 SV=1	1.05889	24.51
P50416|CPT1A_HUMAN	24	24	Carnitine O-palmitoyltransferase 1, liver isoform OS=Homo sapiens OX=9606 GN=CPT1A PE=1 SV=2	1.05889	23.47
P49840|GSK3A_HUMAN	5	3	Glycogen synthase kinase-3 alpha OS=Homo sapiens OX=9606 GN=GSK3A PE=1 SV=2	1.05889	11.18
P22307|NLTP_HUMAN	3	3	Non-specific lipid-transfer protein OS=Homo sapiens OX=9606 GN=SCP2 PE=1 SV=2	1.05889	11.85
Q9BZZ5|API5_HUMAN	8	8	Apoptosis inhibitor 5 OS=Homo sapiens OX=9606 GN=API5 PE=1 SV=3	1.05889	21.52
Q13310|PABP4_HUMAN	18	9	Polyadenylate-binding protein 4 OS=Homo sapiens OX=9606 GN=PABPC4 PE=1 SV=1	1.05889	15.34
O76003|GLRX3_HUMAN	9	9	Glutaredoxin-3 OS=Homo sapiens OX=9606 GN=GLRX3 PE=1 SV=2	1.05889	28.77
P07954|FUMH_HUMAN	19	18	Fumarate hydratase, mitochondrial OS=Homo sapiens OX=9606 GN=FH PE=1 SV=3	1.05889	25.69
Q8TC07|TBC15_HUMAN	3	3	TBC1 domain family member 15 OS=Homo sapiens OX=9606 GN=TBC1D15 PE=1 SV=2	1.05889	28.59
O60573|IF4E2_HUMAN	3	3	Eukaryotic translation initiation factor 4E type 2 OS=Homo sapiens OX=9606 GN=EIF4E2 PE=1 SV=1	1.05889	13.01
P50570|DYN2_HUMAN	21	11	Dynamin-2 OS=Homo sapiens OX=9606 GN=DNM2 PE=1 SV=2	1.02915	14.94
Q9P015|RM15_HUMAN	10	10	39S ribosomal protein L15, mitochondrial OS=Homo sapiens OX=9606 GN=MRPL15 PE=1 SV=1	1.02915	32.27
Q12874|SF3A3_HUMAN	2	2	Splicing factor 3A subunit 3 OS=Homo sapiens OX=9606 GN=SF3A3 PE=1 SV=1	1.02915	11.59
O43390|HNRPR_HUMAN	12	9	Heterogeneous nuclear ribonucleoprotein R OS=Homo sapiens OX=9606 GN=HNRNPR PE=1 SV=1	1.02915	17.01
Q9H0E2|TOLIP_HUMAN	3	2	Toll-interacting protein OS=Homo sapiens OX=9606 GN=TOLLIP PE=1 SV=1	1.02915	19.52
Q16555|DPYL2_HUMAN	20	18	Dihydropyrimidinase-related protein 2 OS=Homo sapiens OX=9606 GN=DPYSL2 PE=1 SV=1	1.02915	27.54
Q9BYG4|PAR6G_HUMAN	3	3	Partitioning defective 6 homolog gamma OS=Homo sapiens OX=9606 GN=PARD6G PE=1 SV=1	1.02915	9.75
Q96QE3|ATAD5_HUMAN	2	2	ATPase family AAA domain-containing protein 5 OS=Homo sapiens OX=9606 GN=ATAD5 PE=1 SV=4	1.02915	21.22
Q8NCA5|FA98A_HUMAN	3	2	Protein FAM98A OS=Homo sapiens OX=9606 GN=FAM98A PE=1 SV=2	1.02915	34.94
Q14568|HS902_HUMAN	10	2	Heat shock protein HSP 90-alpha A2 OS=Homo sapiens OX=9606 GN=HSP90AA2P PE=1 SV=2	1.02915	18.66
Q15126|PMVK_HUMAN	7	7	Phosphomevalonate kinase OS=Homo sapiens OX=9606 GN=PMVK PE=1 SV=3	1.02915	21.38
P07900|HS90A_HUMAN	43	23	Heat shock protein HSP 90-alpha OS=Homo sapiens OX=9606 GN=HSP90AA1 PE=1 SV=5	1.02915	20.2
P26368|U2AF2_HUMAN	13	13	Splicing factor U2AF 65 kDa subunit OS=Homo sapiens OX=9606 GN=U2AF2 PE=1 SV=4	1.02915	21.15
Q9Y490|TLN1_HUMAN	75	67	Talin-1 OS=Homo sapiens OX=9606 GN=TLN1 PE=1 SV=3	1.02915	22.97
O75569|PRKRA_HUMAN	6	6	Interferon-inducible double-stranded RNA-dependent protein kinase activator A OS=Homo sapiens OX=9606 GN=PRKRA PE=1 SV=1	1.02915	27.15
Q92917|GPKOW_HUMAN	2	2	G-patch domain and KOW motifs-containing protein OS=Homo sapiens OX=9606 GN=GPKOW PE=1 SV=2	1.02915	11.19
O14910|LIN7A_HUMAN	4	3	Protein lin-7 homolog A OS=Homo sapiens OX=9606 GN=LIN7A PE=1 SV=2	1.02915	14.95
Q86YZ3|HORN_HUMAN	2	2	Hornerin OS=Homo sapiens OX=9606 GN=HRNR PE=1 SV=2	1.02915	9.7
Q6NUQ4|TM214_HUMAN	4	4	Transmembrane protein 214 OS=Homo sapiens OX=9606 GN=TMEM214 PE=1 SV=2	1.02915	21.49
Q9H361|PABP3_HUMAN	12	9	Polyadenylate-binding protein 3 OS=Homo sapiens OX=9606 GN=PABPC3 PE=1 SV=2	1.02915	7.94
Q07960|RHG01_HUMAN	12	12	Rho GTPase-activating protein 1 OS=Homo sapiens OX=9606 GN=ARHGAP1 PE=1 SV=1	1.02915	20.45
O75390|CISY_HUMAN	12	12	Citrate synthase, mitochondrial OS=Homo sapiens OX=9606 GN=CS PE=1 SV=2	1.02915	16.37
P24539|AT5F1_HUMAN	12	12	ATP synthase F(0) complex subunit B1, mitochondrial OS=Homo sapiens OX=9606 GN=ATP5PB PE=1 SV=2	1.02915	35.46
Q92945|FUBP2_HUMAN	17	16	Far upstream element-binding protein 2 OS=Homo sapiens OX=9606 GN=KHSRP PE=1 SV=4	1.02915	25.68
Q9NUP9|LIN7C_HUMAN	3	2	Protein lin-7 homolog C OS=Homo sapiens OX=9606 GN=LIN7C PE=1 SV=1	1.02915	14.95
Q9H4A4|AMPB_HUMAN	8	8	Aminopeptidase B OS=Homo sapiens OX=9606 GN=RNPEP PE=1 SV=2	1.02915	20.8
P54652|HSP72_HUMAN	25	10	Heat shock-related 70 kDa protein 2 OS=Homo sapiens OX=9606 GN=HSPA2 PE=1 SV=1	1	12.95
P15170|ERF3A_HUMAN	10	2	Eukaryotic peptide chain release factor GTP-binding subunit ERF3A OS=Homo sapiens OX=9606 GN=GSPT1 PE=1 SV=1	1	23.91
Q7Z2K6|ERMP1_HUMAN	7	7	Endoplasmic reticulum metallopeptidase 1 OS=Homo sapiens OX=9606 GN=ERMP1 PE=1 SV=2	1	31.79
P46821|MAP1B_HUMAN	54	53	Microtubule-associated protein 1B OS=Homo sapiens OX=9606 GN=MAP1B PE=1 SV=2	1	24.72
P0DMM9|ST1A3_HUMAN	7	5	Sulfotransferase 1A3 OS=Homo sapiens OX=9606 GN=SULT1A3 PE=1 SV=1	1	14.32
Q92556|ELMO1_HUMAN	5	2	Engulfment and cell motility protein 1 OS=Homo sapiens OX=9606 GN=ELMO1 PE=1 SV=2	1	29.06
O75396|SC22B_HUMAN	6	6	Vesicle-trafficking protein SEC22b OS=Homo sapiens OX=9606 GN=SEC22B PE=1 SV=4	1	30.15
O76031|CLPX_HUMAN	8	8	ATP-dependent Clp protease ATP-binding subunit clpX-like, mitochondrial OS=Homo sapiens OX=9606 GN=CLPX PE=1 SV=2	1	34.57
P62306|RUXF_HUMAN	2	2	Small nuclear ribonucleoprotein F OS=Homo sapiens OX=9606 GN=SNRPF PE=1 SV=1	1	14.66
P49588|SYAC_HUMAN	21	21	Alanine--tRNA ligase, cytoplasmic OS=Homo sapiens OX=9606 GN=AARS1 PE=1 SV=2	1	26.01
Q15637|SF01_HUMAN	4	4	Splicing factor 1 OS=Homo sapiens OX=9606 GN=SF1 PE=1 SV=4	1	19.23
Q96G23|CERS2_HUMAN	5	5	Ceramide synthase 2 OS=Homo sapiens OX=9606 GN=CERS2 PE=1 SV=1	1	17.7
Q86UP2|KTN1_HUMAN	48	47	Kinectin OS=Homo sapiens OX=9606 GN=KTN1 PE=1 SV=1	1	13.66
Q8IV08|PLD3_HUMAN	4	4	5'-3' exonuclease PLD3 OS=Homo sapiens OX=9606 GN=PLD3 PE=1 SV=1	1	34.83
Q13526|PIN1_HUMAN	3	3	Peptidyl-prolyl cis-trans isomerase NIMA-interacting 1 OS=Homo sapiens OX=9606 GN=PIN1 PE=1 SV=1	1	20.53
Q9NUY8|TBC23_HUMAN	2	2	TBC1 domain family member 23 OS=Homo sapiens OX=9606 GN=TBC1D23 PE=1 SV=3	1	20.94
Q02790|FKBP4_HUMAN	14	14	Peptidyl-prolyl cis-trans isomerase FKBP4 OS=Homo sapiens OX=9606 GN=FKBP4 PE=1 SV=3	1	22.97
Q13242|SRSF9_HUMAN	11	10	Serine/arginine-rich splicing factor 9 OS=Homo sapiens OX=9606 GN=SRSF9 PE=1 SV=1	1	23.53
P05386|RLA1_HUMAN	3	2	60S acidic ribosomal protein P1 OS=Homo sapiens OX=9606 GN=RPLP1 PE=1 SV=1	1	22.5
P61158|ARP3_HUMAN	18	18	Actin-related protein 3 OS=Homo sapiens OX=9606 GN=ACTR3 PE=1 SV=3	1	6.64
P09525|ANXA4_HUMAN	25	23	Annexin A4 OS=Homo sapiens OX=9606 GN=ANXA4 PE=1 SV=4	1	16.65
P0DMN0|ST1A4_HUMAN	7	5	Sulfotransferase 1A4 OS=Homo sapiens OX=9606 GN=SULT1A4 PE=1 SV=1	1	14.32

## Sheet: Table S6
Supplementary Table 6: List of enriched proteins from A549 cells expressing GFP with or without HaloTag using phenol-biotin.
Accession	#Peptides	#Unique	Description	log ratio	p
GFP|GFP_ZL0031	10	10	GFP OS=Homo sapiens OX=0000 GN=GFP PE=1 SV=1	5.64386	83.17
Q9UBP0|SPAST_HUMAN	2	2	Spastin OS=Homo sapiens OX=9606 GN=SPAST PE=1 SV=1	3.8365	7.78
P07478|TRY2_HUMAN	2	2	Trypsin-2 OS=Homo sapiens OX=9606 GN=PRSS2 PE=1 SV=1	3.64386	23.22
P07477|TRY1_HUMAN	2	2	Trypsin-1 OS=Homo sapiens OX=9606 GN=PRSS1 PE=1 SV=1	3.64386	23.22
Q9H307|PININ_HUMAN	30	29	Pinin OS=Homo sapiens OX=9606 GN=PNN PE=1 SV=5	3.64386	17.93
Q8NHM4|TRY6_HUMAN	2	2	Putative trypsin-6 OS=Homo sapiens OX=9606 GN=PRSS3P2 PE=5 SV=2	3.64386	23.22
Q9C0B5|ZDHC5_HUMAN	2	2	Palmitoyltransferase ZDHHC5 OS=Homo sapiens OX=9606 GN=ZDHHC5 PE=1 SV=2	3.64386	19.29
P02511|CRYAB_HUMAN	8	8	Alpha-crystallin B chain OS=Homo sapiens OX=9606 GN=CRYAB PE=1 SV=2	2.47393	14.39
Q9UBQ5|EIF3K_HUMAN	2	2	Eukaryotic translation initiation factor 3 subunit K OS=Homo sapiens OX=9606 GN=EIF3K PE=1 SV=1	2.25154	5.71
Q99536|VAT1_HUMAN	12	12	Synaptic vesicle membrane protein VAT-1 homolog OS=Homo sapiens OX=9606 GN=VAT1 PE=1 SV=2	2.12029	6.55
P42330|AK1C3_HUMAN	30	14	Aldo-keto reductase family 1 member C3 OS=Homo sapiens OX=9606 GN=AKR1C3 PE=1 SV=4	1.94342	7.12
P07099|HYEP_HUMAN	25	23	Epoxide hydrolase 1 OS=Homo sapiens OX=9606 GN=EPHX1 PE=1 SV=1	1.88897	8.92
Q15287|RNPS1_HUMAN	5	5	RNA-binding protein with serine-rich domain 1 OS=Homo sapiens OX=9606 GN=RNPS1 PE=1 SV=1	1.88897	11.42
Q9BQ75|CMS1_HUMAN	2	2	Protein CMSS1 OS=Homo sapiens OX=9606 GN=CMSS1 PE=1 SV=2	1.8365	0.29
O00767|ACOD_HUMAN	5	5	Acyl-CoA desaturase OS=Homo sapiens OX=9606 GN=SCD PE=1 SV=2	1.8365	16.99
O43707|ACTN4_HUMAN	65	43	Alpha-actinin-4 OS=Homo sapiens OX=9606 GN=ACTN4 PE=1 SV=2	1.78588	22.07
P04075|ALDOA_HUMAN	15	13	Fructose-bisphosphate aldolase A OS=Homo sapiens OX=9606 GN=ALDOA PE=1 SV=2	1.73697	16.64
P62328|TYB4_HUMAN	3	3	Thymosin beta-4 OS=Homo sapiens OX=9606 GN=TMSB4X PE=1 SV=2	1.73697	10.03
Q7Z3B4|NUP54_HUMAN	2	2	Nucleoporin p54 OS=Homo sapiens OX=9606 GN=NUP54 PE=1 SV=2	1.64386	3.78
O00422|SAP18_HUMAN	8	8	Histone deacetylase complex subunit SAP18 OS=Homo sapiens OX=9606 GN=SAP18 PE=1 SV=1	1.64386	12.38
Q9HCG8|CWC22_HUMAN	19	19	Pre-mRNA-splicing factor CWC22 homolog OS=Homo sapiens OX=9606 GN=CWC22 PE=1 SV=3	1.59946	15.65
Q9UKV3|ACINU_HUMAN	32	32	Apoptotic chromatin condensation inducer in the nucleus OS=Homo sapiens OX=9606 GN=ACIN1 PE=1 SV=2	1.55639	11.58
P39210|MPV17_HUMAN	2	2	Protein Mpv17 OS=Homo sapiens OX=9606 GN=MPV17 PE=1 SV=1	1.55639	7.99
P12814|ACTN1_HUMAN	47	23	Alpha-actinin-1 OS=Homo sapiens OX=9606 GN=ACTN1 PE=1 SV=2	1.55639	21.85
P07237|PDIA1_HUMAN	22	22	Protein disulfide-isomerase OS=Homo sapiens OX=9606 GN=P4HB PE=1 SV=3	1.55639	31.39
P30086|PEBP1_HUMAN	3	3	Phosphatidylethanolamine-binding protein 1 OS=Homo sapiens OX=9606 GN=PEBP1 PE=1 SV=3	1.55639	11.14
P69905|HBA_HUMAN	4	4	Hemoglobin subunit alpha OS=Homo sapiens OX=9606 GN=HBA1 PE=1 SV=2	1.55639	7.64
P35354|PGH2_HUMAN	17	17	Prostaglandin G/H synthase 2 OS=Homo sapiens OX=9606 GN=PTGS2 PE=1 SV=2	1.51457	7.09
P07737|PROF1_HUMAN	6	6	Profilin-1 OS=Homo sapiens OX=9606 GN=PFN1 PE=1 SV=2	1.47393	12.76
Q13510|ASAH1_HUMAN	2	2	Acid ceramidase OS=Homo sapiens OX=9606 GN=ASAH1 PE=1 SV=5	1.4344	18.73
P35527|K1C9_HUMAN	26	25	Keratin, type I cytoskeletal 9 OS=Homo sapiens OX=9606 GN=KRT9 PE=1 SV=3	1.39593	13.61
O00151|PDLI1_HUMAN	4	4	PDZ and LIM domain protein 1 OS=Homo sapiens OX=9606 GN=PDLIM1 PE=1 SV=4	1.35845	14
Q6YHK3|CD109_HUMAN	19	19	CD109 antigen OS=Homo sapiens OX=9606 GN=CD109 PE=1 SV=2	1.35845	9.32
P09211|GSTP1_HUMAN	7	7	Glutathione S-transferase P OS=Homo sapiens OX=9606 GN=GSTP1 PE=1 SV=2	1.32193	14.97
Q01105|SET_HUMAN	3	3	Protein SET OS=Homo sapiens OX=9606 GN=SET PE=1 SV=3	1.2863	11.63
P0DME0|SETLP_HUMAN	3	3	Protein SETSIP OS=Homo sapiens OX=9606 GN=SETSIP PE=1 SV=1	1.2863	11.63
Q16850|CP51A_HUMAN	2	2	Lanosterol 14-alpha demethylase OS=Homo sapiens OX=9606 GN=CYP51A1 PE=1 SV=3	1.2863	5.03
Q14126|DSG2_HUMAN	23	23	Desmoglein-2 OS=Homo sapiens OX=9606 GN=DSG2 PE=1 SV=2	1.2863	15.57
P0DN26|PAL4F_HUMAN	2	2	Peptidyl-prolyl cis-trans isomerase A-like 4F OS=Homo sapiens OX=9606 GN=PPIAL4F PE=3 SV=1	1.25154	10.33
F5H284|PAL4D_HUMAN	2	2	Peptidyl-prolyl cis-trans isomerase A-like 4D OS=Homo sapiens OX=9606 GN=PPIAL4D PE=3 SV=1	1.25154	10.33
Q9Y536|PAL4A_HUMAN	2	2	Peptidyl-prolyl cis-trans isomerase A-like 4A OS=Homo sapiens OX=9606 GN=PPIAL4A PE=2 SV=1	1.25154	10.33
A0A075B767|PAL4H_HUMAN	2	2	Peptidyl-prolyl cis-trans isomerase A-like 4H OS=Homo sapiens OX=9606 GN=PPIAL4H PE=3 SV=1	1.25154	10.33
A0A0B4J2A2|PAL4C_HUMAN	2	2	Peptidyl-prolyl cis-trans isomerase A-like 4C OS=Homo sapiens OX=9606 GN=PPIAL4C PE=2 SV=1	1.25154	10.33
A0A075B759|PAL4E_HUMAN	2	2	Peptidyl-prolyl cis-trans isomerase A-like 4E OS=Homo sapiens OX=9606 GN=PPIAL4E PE=3 SV=1	1.25154	10.33
P13667|PDIA4_HUMAN	22	22	Protein disulfide-isomerase A4 OS=Homo sapiens OX=9606 GN=PDIA4 PE=1 SV=2	1.21759	19.35
O60361|NDK8_HUMAN	5	3	Putative nucleoside diphosphate kinase OS=Homo sapiens OX=9606 GN=NME2P1 PE=5 SV=1	1.21759	13.7
P16070|CD44_HUMAN	4	4	CD44 antigen OS=Homo sapiens OX=9606 GN=CD44 PE=1 SV=3	1.21759	19.01
Q10471|GALT2_HUMAN	2	2	Polypeptide N-acetylgalactosaminyltransferase 2 OS=Homo sapiens OX=9606 GN=GALNT2 PE=1 SV=1	1.21759	12.75
Q69YN4|VIR_HUMAN	2	2	Protein virilizer homolog OS=Homo sapiens OX=9606 GN=VIRMA PE=1 SV=2	1.21759	0.51
P00352|AL1A1_HUMAN	61	53	Retinal dehydrogenase 1 OS=Homo sapiens OX=9606 GN=ALDH1A1 PE=1 SV=2	1.21759	7.45
C9JRZ8|AK1BF_HUMAN	11	11	Aldo-keto reductase family 1 member B15 OS=Homo sapiens OX=9606 GN=AKR1B15 PE=1 SV=2	1.18442	15.32
P30519|HMOX2_HUMAN	6	6	Heme oxygenase 2 OS=Homo sapiens OX=9606 GN=HMOX2 PE=1 SV=2	1.152	14.89
P22392|NDKB_HUMAN	8	4	Nucleoside diphosphate kinase B OS=Homo sapiens OX=9606 GN=NME2 PE=1 SV=1	1.152	12.73
Q7L4I2|RSRC2_HUMAN	2	2	Arginine/serine-rich coiled-coil protein 2 OS=Homo sapiens OX=9606 GN=RSRC2 PE=1 SV=1	1.152	15.64
P55072|TERA_HUMAN	33	32	Transitional endoplasmic reticulum ATPase OS=Homo sapiens OX=9606 GN=VCP PE=1 SV=4	1.152	17.35
O60218|AK1BA_HUMAN	25	25	Aldo-keto reductase family 1 member B10 OS=Homo sapiens OX=9606 GN=AKR1B10 PE=1 SV=2	1.152	16.33
P23526|SAHH_HUMAN	7	7	Adenosylhomocysteinase OS=Homo sapiens OX=9606 GN=AHCY PE=1 SV=4	1.12029	24.83
P15259|PGAM2_HUMAN	3	3	Phosphoglycerate mutase 2 OS=Homo sapiens OX=9606 GN=PGAM2 PE=1 SV=3	1.12029	17.46
P18669|PGAM1_HUMAN	6	6	Phosphoglycerate mutase 1 OS=Homo sapiens OX=9606 GN=PGAM1 PE=1 SV=2	1.12029	17.46
P15559|NQO1_HUMAN	24	24	NAD(P)H dehydrogenase [quinone] 1 OS=Homo sapiens OX=9606 GN=NQO1 PE=1 SV=1	1.08927	4.03
P40926|MDHM_HUMAN	10	10	Malate dehydrogenase, mitochondrial OS=Homo sapiens OX=9606 GN=MDH2 PE=1 SV=3	1.08927	11.77
Q04323|UBXN1_HUMAN	2	2	UBX domain-containing protein 1 OS=Homo sapiens OX=9606 GN=UBXN1 PE=1 SV=2	1.08927	7.06
O75923|DYSF_HUMAN	4	4	Dysferlin OS=Homo sapiens OX=9606 GN=DYSF PE=1 SV=1	1.08927	14.58
P15121|ALDR_HUMAN	10	8	Aldo-keto reductase family 1 member B1 OS=Homo sapiens OX=9606 GN=AKR1B1 PE=1 SV=3	1.08927	20.34
O95881|TXD12_HUMAN	3	3	Thioredoxin domain-containing protein 12 OS=Homo sapiens OX=9606 GN=TXNDC12 PE=1 SV=1	1.05889	52.52
O43294|TGFI1_HUMAN	2	2	Transforming growth factor beta-1-induced transcript 1 protein OS=Homo sapiens OX=9606 GN=TGFB1I1 PE=1 SV=2	1.05889	8.84
Q96AE4|FUBP1_HUMAN	10	8	Far upstream element-binding protein 1 OS=Homo sapiens OX=9606 GN=FUBP1 PE=1 SV=3	1.05889	24.6
Q6UW68|TM205_HUMAN	2	2	Transmembrane protein 205 OS=Homo sapiens OX=9606 GN=TMEM205 PE=1 SV=1	1.05889	6.89
Q9Y2W1|TR150_HUMAN	29	28	Thyroid hormone receptor-associated protein 3 OS=Homo sapiens OX=9606 GN=THRAP3 PE=1 SV=2	1.02915	22.32
P02533|K1C14_HUMAN	26	11	Keratin, type I cytoskeletal 14 OS=Homo sapiens OX=9606 GN=KRT14 PE=1 SV=4	1.02915	5.91
P61758|PFD3_HUMAN	2	2	Prefoldin subunit 3 OS=Homo sapiens OX=9606 GN=VBP1 PE=1 SV=4	1.02915	11.14
O95994|AGR2_HUMAN	7	7	Anterior gradient protein 2 homolog OS=Homo sapiens OX=9606 GN=AGR2 PE=1 SV=1	1.02915	11.13
O76003|GLRX3_HUMAN	7	7	Glutaredoxin-3 OS=Homo sapiens OX=9606 GN=GLRX3 PE=1 SV=2	1.02915	46.54
P15531|NDKA_HUMAN	8	4	Nucleoside diphosphate kinase A OS=Homo sapiens OX=9606 GN=NME1 PE=1 SV=1	1	7.54
P63261|ACTG_HUMAN	159	2	Actin, cytoplasmic 2 OS=Homo sapiens OX=9606 GN=ACTG1 PE=1 SV=1	1	11.29
P20810|ICAL_HUMAN	12	12	Calpastatin OS=Homo sapiens OX=9606 GN=CAST PE=1 SV=4	1	14.57
Q9NZM1|MYOF_HUMAN	121	119	Myoferlin OS=Homo sapiens OX=9606 GN=MYOF PE=1 SV=1	1	12.91
P51572|BAP31_HUMAN	2	2	B-cell receptor-associated protein 31 OS=Homo sapiens OX=9606 GN=BCAP31 PE=1 SV=3	1	22.33
Q9NYF8|BCLF1_HUMAN	30	29	Bcl-2-associated transcription factor 1 OS=Homo sapiens OX=9606 GN=BCLAF1 PE=1 SV=2	1	9.63

## Sheet: Table S7
Supplementary Table 7: List of enriched proteins from Flag-EGFR expressing A549 cells with or without 5 min EGF treatment using aryl-diazirine-biotin.
Accession	#Peptides	#Unique	Description	log ratio	log p
P62491|RB11A_HUMAN	2	2	Ras-related protein Rab-11A OS=Homo sapiens OX=9606 GN=RAB11A PE=1 SV=3	3.12763	2.511
P42566|EPS15_HUMAN	2	2	Epidermal growth factor receptor substrate 15 OS=Homo sapiens OX=9606 GN=EPS15 PE=1 SV=2	2.39232	3.044
O96005|CLPT1_HUMAN	3	3	Cleft lip and palate transmembrane protein 1 OS=Homo sapiens OX=9606 GN=CLPTM1 PE=1 SV=1	2.27202	3.491
Q9NWZ3|IRAK4_HUMAN	2	1	Interleukin-1 receptor-associated kinase 4 OS=Homo sapiens OX=9606 GN=IRAK4 PE=1 SV=1	1.90304	3.491
P35232|PHB_HUMAN	11	11	Prohibitin OS=Homo sapiens OX=9606 GN=PHB PE=1 SV=1	1.80735	0.884
P50570|DYN2_HUMAN	4	1	Dynamin-2 OS=Homo sapiens OX=9606 GN=DNM2 PE=1 SV=2	1.7866	1.144
O94832|MYO1D_HUMAN	2	1	Unconventional myosin-Id OS=Homo sapiens OX=9606 GN=MYO1D PE=1 SV=2	1.76977	0.786
Q8TCT9|HM13_HUMAN	3	3	Minor histocompatibility antigen H13 OS=Homo sapiens OX=9606 GN=HM13 PE=1 SV=1	1.71809	2.658
Q8N8S7|ENAH_HUMAN	2	2	Protein enabled homolog OS=Homo sapiens OX=9606 GN=ENAH PE=1 SV=2	1.7137	2.035
O14745|NHRF1_HUMAN	2	2	Na(+)/H(+) exchange regulatory cofactor NHE-RF1 OS=Homo sapiens OX=9606 GN=SLC9A3R1 PE=1 SV=4	1.67807	2.973
O15020|SPTN2_HUMAN	14	2	Spectrin beta chain, non-erythrocytic 2 OS=Homo sapiens OX=9606 GN=SPTBN2 PE=1 SV=3	1.66903	1.802
Q99714|HCD2_HUMAN	2	2	3-hydroxyacyl-CoA dehydrogenase type-2 OS=Homo sapiens OX=9606 GN=HSD17B10 PE=1 SV=3	1.62293	1.304
P09496|CLCA_HUMAN	4	4	Clathrin light chain A OS=Homo sapiens OX=9606 GN=CLTA PE=1 SV=1	1.59455	1.557
P17661|DESM_HUMAN	9	1	Desmin OS=Homo sapiens OX=9606 GN=DES PE=1 SV=3	1.56071	1.367
Q9UGP4|LIMD1_HUMAN	2	2	LIM domain-containing protein 1 OS=Homo sapiens OX=9606 GN=LIMD1 PE=1 SV=1	1.5509	2.906
O00443|P3C2A_HUMAN	2	2	Phosphatidylinositol 4-phosphate 3-kinase C2 domain-containing subunit alpha OS=Homo sapiens OX=9606 GN=PIK3C2A PE=1 SV=2	1.52607	1.925
P63000|RAC1_HUMAN	2	2	Ras-related C3 botulinum toxin substrate 1 OS=Homo sapiens OX=9606 GN=RAC1 PE=1 SV=1	1.4957	1.759
P15153|RAC2_HUMAN	2	2	Ras-related C3 botulinum toxin substrate 2 OS=Homo sapiens OX=9606 GN=RAC2 PE=1 SV=1	1.4957	1.759
Q14571|ITPR2_HUMAN	6	1	Inositol 1,4,5-trisphosphate receptor type 2 OS=Homo sapiens OX=9606 GN=ITPR2 PE=1 SV=2	1.49057	1.398
P63092|GNAS2_HUMAN	2	2	Guanine nucleotide-binding protein G(s) subunit alpha isoforms short OS=Homo sapiens OX=9606 GN=GNAS PE=1 SV=1	1.46989	3.227
Q5JWF2|GNAS1_HUMAN	2	2	Guanine nucleotide-binding protein G(s) subunit alpha isoforms XLas OS=Homo sapiens OX=9606 GN=GNAS PE=1 SV=2	1.46989	3.227
P60709|ACTB_HUMAN	87	1	Actin, cytoplasmic 1 OS=Homo sapiens OX=9606 GN=ACTB PE=1 SV=1	1.46989	2.568
P0DP23|CALM1_HUMAN	4	4	Calmodulin-1 OS=Homo sapiens OX=9606 GN=CALM1 PE=1 SV=1	1.45418	1.144
P0DP24|CALM2_HUMAN	4	4	Calmodulin-2 OS=Homo sapiens OX=9606 GN=CALM2 PE=1 SV=1	1.45418	1.144
P0DP25|CALM3_HUMAN	4	4	Calmodulin-3 OS=Homo sapiens OX=9606 GN=CALM3 PE=1 SV=1	1.45418	1.144
P30519|HMOX2_HUMAN	3	3	Heme oxygenase 2 OS=Homo sapiens OX=9606 GN=HMOX2 PE=1 SV=2	1.44361	3.468
P11277|SPTB1_HUMAN	9	3	Spectrin beta chain, erythrocytic OS=Homo sapiens OX=9606 GN=SPTB PE=1 SV=5	1.44361	2.625
P35908|K22E_HUMAN	27	16	Keratin, type II cytoskeletal 2 epidermal OS=Homo sapiens OX=9606 GN=KRT2 PE=1 SV=2	1.43829	1.229
P50552|VASP_HUMAN	2	2	Vasodilator-stimulated phosphoprotein OS=Homo sapiens OX=9606 GN=VASP PE=1 SV=3	1.41684	3.427
Q6YHK3|CD109_HUMAN	2	2	CD109 antigen OS=Homo sapiens OX=9606 GN=CD109 PE=1 SV=2	1.41143	2.842
Q07021|C1QBP_HUMAN	3	3	Complement component 1 Q subcomponent-binding protein, mitochondrial OS=Homo sapiens OX=9606 GN=C1QBP PE=1 SV=1	1.41143	3.132
P15311|EZRI_HUMAN	14	8	Ezrin OS=Homo sapiens OX=9606 GN=EZR PE=1 SV=4	1.40054	2.434
P00390|GSHR_HUMAN	3	3	Glutathione reductase, mitochondrial OS=Homo sapiens OX=9606 GN=GSR PE=1 SV=2	1.38957	2.834
P49755|TMEDA_HUMAN	2	2	Transmembrane emp24 domain-containing protein 10 OS=Homo sapiens OX=9606 GN=TMED10 PE=1 SV=2	1.37295	2.53
P30043|BLVRB_HUMAN	4	4	Flavin reductase (NADPH) OS=Homo sapiens OX=9606 GN=BLVRB PE=1 SV=3	1.36177	2.824
P15531|NDKA_HUMAN	6	6	Nucleoside diphosphate kinase A OS=Homo sapiens OX=9606 GN=NME1 PE=1 SV=1	1.35614	1.928
Q07973|CP24A_HUMAN	2	2	1,25-dihydroxyvitamin D(3) 24-hydroxylase, mitochondrial OS=Homo sapiens OX=9606 GN=CYP24A1 PE=1 SV=2	1.35614	2.193
P07814|SYEP_HUMAN	13	13	Bifunctional glutamate/proline--tRNA ligase OS=Homo sapiens OX=9606 GN=EPRS1 PE=1 SV=5	1.3505	2.653
Q00341|VIGLN_HUMAN	5	5	Vigilin OS=Homo sapiens OX=9606 GN=HDLBP PE=1 SV=2	1.3505	2.449
P08865|RSSA_HUMAN	2	2	40S ribosomal protein SA OS=Homo sapiens OX=9606 GN=RPSA PE=1 SV=4	1.34483	2.759
Q03001|DYST_HUMAN	6	6	Dystonin OS=Homo sapiens OX=9606 GN=DST PE=1 SV=4	1.33914	2.688
P40763|STAT3_HUMAN	11	11	Signal transducer and activator of transcription 3 OS=Homo sapiens OX=9606 GN=STAT3 PE=1 SV=2	1.33342	2.503
P63261|ACTG_HUMAN	87	1	Actin, cytoplasmic 2 OS=Homo sapiens OX=9606 GN=ACTG1 PE=1 SV=1	1.33342	2.34
Q99623|PHB2_HUMAN	12	12	Prohibitin-2 OS=Homo sapiens OX=9606 GN=PHB2 PE=1 SV=2	1.32769	2.872
P62879|GBB2_HUMAN	3	3	Guanine nucleotide-binding protein G(I)/G(S)/G(T) subunit beta-2 OS=Homo sapiens OX=9606 GN=GNB2 PE=1 SV=3	1.32769	2.896
P48047|ATPO_HUMAN	2	2	ATP synthase subunit O, mitochondrial OS=Homo sapiens OX=9606 GN=ATP5PO PE=1 SV=1	1.32193	1.979
P29966|MARCS_HUMAN	6	6	Myristoylated alanine-rich C-kinase substrate OS=Homo sapiens OX=9606 GN=MARCKS PE=1 SV=4	1.32193	2.848
P52630|STAT2_HUMAN	2	2	Signal transducer and activator of transcription 2 OS=Homo sapiens OX=9606 GN=STAT2 PE=1 SV=1	1.31615	4.081
P13796|PLSL_HUMAN	2	2	Plastin-2 OS=Homo sapiens OX=9606 GN=LCP1 PE=1 SV=6	1.31615	2.236
P35241|RADI_HUMAN	12	5	Radixin OS=Homo sapiens OX=9606 GN=RDX PE=1 SV=1	1.30451	2.492
Q16181|SEPT7_HUMAN	7	7	Septin-7 OS=Homo sapiens OX=9606 GN=SEPTIN7 PE=1 SV=2	1.29866	2.727
Q15084|PDIA6_HUMAN	7	7	Protein disulfide-isomerase A6 OS=Homo sapiens OX=9606 GN=PDIA6 PE=1 SV=1	1.29866	1.747
P06703|S10A6_HUMAN	3	3	Protein S100-A6 OS=Homo sapiens OX=9606 GN=S100A6 PE=1 SV=1	1.28096	2.772
O60488|ACSL4_HUMAN	6	4	Long-chain-fatty-acid--CoA ligase 4 OS=Homo sapiens OX=9606 GN=ACSL4 PE=1 SV=2	1.28096	3.244
Q8WWI1|LMO7_HUMAN	32	32	LIM domain only protein 7 OS=Homo sapiens OX=9606 GN=LMO7 PE=1 SV=3	1.28096	3.282
P49757|NUMB_HUMAN	4	4	Protein numb homolog OS=Homo sapiens OX=9606 GN=NUMB PE=1 SV=2	1.28096	2.605
P13645|K1C10_HUMAN	22	20	Keratin, type I cytoskeletal 10 OS=Homo sapiens OX=9606 GN=KRT10 PE=1 SV=6	1.27501	0.95
P21964|COMT_HUMAN	2	2	Catechol O-methyltransferase OS=Homo sapiens OX=9606 GN=COMT PE=1 SV=2	1.27501	2.891
P01889|HLAB_HUMAN	6	3	HLA class I histocompatibility antigen, B alpha chain OS=Homo sapiens OX=9606 GN=HLA-B PE=1 SV=3	1.26903	2.498
Q15758|AAAT_HUMAN	4	4	Neutral amino acid transporter B(0) OS=Homo sapiens OX=9606 GN=SLC1A5 PE=1 SV=2	1.26903	2.579
Q16555|DPYL2_HUMAN	11	11	Dihydropyrimidinase-related protein 2 OS=Homo sapiens OX=9606 GN=DPYSL2 PE=1 SV=1	1.25701	2.425
P21912|SDHB_HUMAN	2	2	Succinate dehydrogenase [ubiquinone] iron-sulfur subunit, mitochondrial OS=Homo sapiens OX=9606 GN=SDHB PE=1 SV=3	1.25096	2.353
P10620|MGST1_HUMAN	3	3	Microsomal glutathione S-transferase 1 OS=Homo sapiens OX=9606 GN=MGST1 PE=1 SV=1	1.24489	1.808
O95817|BAG3_HUMAN	2	2	BAG family molecular chaperone regulator 3 OS=Homo sapiens OX=9606 GN=BAG3 PE=1 SV=3	1.23879	1.681
P13797|PLST_HUMAN	9	9	Plastin-3 OS=Homo sapiens OX=9606 GN=PLS3 PE=1 SV=4	1.23879	2.236
Q13557|KCC2D_HUMAN	4	4	Calcium/calmodulin-dependent protein kinase type II subunit delta OS=Homo sapiens OX=9606 GN=CAMK2D PE=1 SV=3	1.23266	2.781
Q12864|CAD17_HUMAN	2	2	Cadherin-17 OS=Homo sapiens OX=9606 GN=CDH17 PE=1 SV=3	1.22651	1.547
Q8WX93|PALLD_HUMAN	12	12	Palladin OS=Homo sapiens OX=9606 GN=PALLD PE=1 SV=3	1.22651	1.904
Q9H4M9|EHD1_HUMAN	12	9	EH domain-containing protein 1 OS=Homo sapiens OX=9606 GN=EHD1 PE=1 SV=2	1.20789	2.143
P58107|EPIPL_HUMAN	15	1	Epiplakin OS=Homo sapiens OX=9606 GN=EPPK1 PE=1 SV=3	1.20163	2.152
O95573|ACSL3_HUMAN	13	11	Long-chain-fatty-acid--CoA ligase 3 OS=Homo sapiens OX=9606 GN=ACSL3 PE=1 SV=3	1.18269	2.703
P53396|ACLY_HUMAN	36	36	ATP-citrate synthase OS=Homo sapiens OX=9606 GN=ACLY PE=1 SV=3	1.18269	2.12
Q58FF7|H90B3_HUMAN	12	3	Putative heat shock protein HSP 90-beta-3 OS=Homo sapiens OX=9606 GN=HSP90AB3P PE=5 SV=1	1.17632	3.332
Q8IVF2|AHNK2_HUMAN	72	72	Protein AHNAK2 OS=Homo sapiens OX=9606 GN=AHNAK2 PE=1 SV=2	1.17632	0.891
P26038|MOES_HUMAN	26	19	Moesin OS=Homo sapiens OX=9606 GN=MSN PE=1 SV=3	1.17632	2.309
O95425|SVIL_HUMAN	21	21	Supervillin OS=Homo sapiens OX=9606 GN=SVIL PE=1 SV=2	1.16993	1.881
P02549|SPTA1_HUMAN	2	2	Spectrin alpha chain, erythrocytic 1 OS=Homo sapiens OX=9606 GN=SPTA1 PE=1 SV=5	1.1635	2.496
Q96TA1|NIBA2_HUMAN	8	8	Protein Niban 2 OS=Homo sapiens OX=9606 GN=NIBAN2 PE=1 SV=3	1.1635	2.207
P61106|RAB14_HUMAN	3	3	Ras-related protein Rab-14 OS=Homo sapiens OX=9606 GN=RAB14 PE=1 SV=4	1.1635	2.14
Q15382|RHEB_HUMAN	2	2	GTP-binding protein Rheb OS=Homo sapiens OX=9606 GN=RHEB PE=1 SV=1	1.1635	2.634
O00299|CLIC1_HUMAN	4	4	Chloride intracellular channel protein 1 OS=Homo sapiens OX=9606 GN=CLIC1 PE=1 SV=4	1.15704	2.835
P52292|IMA1_HUMAN	4	4	Importin subunit alpha-1 OS=Homo sapiens OX=9606 GN=KPNA2 PE=1 SV=1	1.15704	3.153
Q9Y490|TLN1_HUMAN	52	49	Talin-1 OS=Homo sapiens OX=9606 GN=TLN1 PE=1 SV=3	1.15056	2.684
P22309|UD11_HUMAN	2	2	UDP-glucuronosyltransferase 1A1 OS=Homo sapiens OX=9606 GN=UGT1A1 PE=1 SV=1	1.15056	2.52
Q9UHB6|LIMA1_HUMAN	3	3	LIM domain and actin-binding protein 1 OS=Homo sapiens OX=9606 GN=LIMA1 PE=1 SV=1	1.14405	2.087
O00186|STXB3_HUMAN	2	2	Syntaxin-binding protein 3 OS=Homo sapiens OX=9606 GN=STXBP3 PE=1 SV=2	1.14405	2.4
P21333|FLNA_HUMAN	125	112	Filamin-A OS=Homo sapiens OX=9606 GN=FLNA PE=1 SV=4	1.14405	2.729
Q13586|STIM1_HUMAN	3	3	Stromal interaction molecule 1 OS=Homo sapiens OX=9606 GN=STIM1 PE=1 SV=3	1.14405	1.812
P49327|FAS_HUMAN	25	25	Fatty acid synthase OS=Homo sapiens OX=9606 GN=FASN PE=1 SV=3	1.13093	2.589
Q99541|PLIN2_HUMAN	2	2	Perilipin-2 OS=Homo sapiens OX=9606 GN=PLIN2 PE=1 SV=2	1.13093	1.552
Q96IZ0|PAWR_HUMAN	5	5	PRKC apoptosis WT1 regulator protein OS=Homo sapiens OX=9606 GN=PAWR PE=1 SV=1	1.13093	2.457
Q13418|ILK_HUMAN	5	5	Integrin-linked protein kinase OS=Homo sapiens OX=9606 GN=ILK PE=1 SV=2	1.12433	1.605
Q96A65|EXOC4_HUMAN	9	9	Exocyst complex component 4 OS=Homo sapiens OX=9606 GN=EXOC4 PE=1 SV=1	1.12433	2.997
P09493|TPM1_HUMAN	7	7	Tropomyosin alpha-1 chain OS=Homo sapiens OX=9606 GN=TPM1 PE=1 SV=2	1.12433	1.706
P16615|AT2A2_HUMAN	21	20	Sarcoplasmic/endoplasmic reticulum calcium ATPase 2 OS=Homo sapiens OX=9606 GN=ATP2A2 PE=1 SV=1	1.11103	2.225
P27816|MAP4_HUMAN	8	8	Microtubule-associated protein 4 OS=Homo sapiens OX=9606 GN=MAP4 PE=1 SV=3	1.11103	3.15
Q12959|DLG1_HUMAN	5	4	Disks large homolog 1 OS=Homo sapiens OX=9606 GN=DLG1 PE=1 SV=2	1.10434	1.838
P62873|GBB1_HUMAN	2	2	Guanine nucleotide-binding protein G(I)/G(S)/G(T) subunit beta-1 OS=Homo sapiens OX=9606 GN=GNB1 PE=1 SV=3	1.10434	2.54
P09525|ANXA4_HUMAN	6	6	Annexin A4 OS=Homo sapiens OX=9606 GN=ANXA4 PE=1 SV=4	1.10434	2.25
P51148|RAB5C_HUMAN	4	3	Ras-related protein Rab-5C OS=Homo sapiens OX=9606 GN=RAB5C PE=1 SV=2	1.09761	3.587
P61204|ARF3_HUMAN	7	4	ADP-ribosylation factor 3 OS=Homo sapiens OX=9606 GN=ARF3 PE=1 SV=2	1.09761	1.661
P07237|PDIA1_HUMAN	27	27	Protein disulfide-isomerase OS=Homo sapiens OX=9606 GN=P4HB PE=1 SV=3	1.09761	2.013
P20648|ATP4A_HUMAN	5	1	Potassium-transporting ATPase alpha chain 1 OS=Homo sapiens OX=9606 GN=ATP4A PE=2 SV=5	1.09761	0.983
P43353|AL3B1_HUMAN	2	1	Aldehyde dehydrogenase family 3 member B1 OS=Homo sapiens OX=9606 GN=ALDH3B1 PE=1 SV=1	1.09761	2.307
Q01650|LAT1_HUMAN	2	2	Large neutral amino acids transporter small subunit 1 OS=Homo sapiens OX=9606 GN=SLC7A5 PE=1 SV=2	1.09761	3.516
P13010|XRCC5_HUMAN	2	2	X-ray repair cross-complementing protein 5 OS=Homo sapiens OX=9606 GN=XRCC5 PE=1 SV=3	1.09761	2.08
P84077|ARF1_HUMAN	7	4	ADP-ribosylation factor 1 OS=Homo sapiens OX=9606 GN=ARF1 PE=1 SV=2	1.09761	1.661
Q8WUM4|PDC6I_HUMAN	6	6	Programmed cell death 6-interacting protein OS=Homo sapiens OX=9606 GN=PDCD6IP PE=1 SV=1	1.09085	1.61
P07900|HS90A_HUMAN	23	10	Heat shock protein HSP 90-alpha OS=Homo sapiens OX=9606 GN=HSP90AA1 PE=1 SV=5	1.09085	0.492
Q9UPT5|EXOC7_HUMAN	2	2	Exocyst complex component 7 OS=Homo sapiens OX=9606 GN=EXOC7 PE=1 SV=3	1.09085	1.276
P54707|AT12A_HUMAN	3	1	Potassium-transporting ATPase alpha chain 2 OS=Homo sapiens OX=9606 GN=ATP12A PE=1 SV=3	1.09085	2.528
P18085|ARF4_HUMAN	5	2	ADP-ribosylation factor 4 OS=Homo sapiens OX=9606 GN=ARF4 PE=1 SV=3	1.08406	1.459
Q14244|MAP7_HUMAN	7	7	Ensconsin OS=Homo sapiens OX=9606 GN=MAP7 PE=1 SV=1	1.08406	1.26
Q9NUP9|LIN7C_HUMAN	4	2	Protein lin-7 homolog C OS=Homo sapiens OX=9606 GN=LIN7C PE=1 SV=1	1.08406	2.365
P54762|EPHB1_HUMAN	2	1	Ephrin type-B receptor 1 OS=Homo sapiens OX=9606 GN=EPHB1 PE=1 SV=1	1.07724	1.444
Q9H254|SPTN4_HUMAN	6	3	Spectrin beta chain, non-erythrocytic 4 OS=Homo sapiens OX=9606 GN=SPTBN4 PE=1 SV=2	1.07724	2.052
Q32MZ4|LRRF1_HUMAN	5	5	Leucine-rich repeat flightless-interacting protein 1 OS=Homo sapiens OX=9606 GN=LRRFIP1 PE=1 SV=2	1.07724	2.224
Q96SB3|NEB2_HUMAN	12	12	Neurabin-2 OS=Homo sapiens OX=9606 GN=PPP1R9B PE=1 SV=3	1.07724	3.029
P08238|HS90B_HUMAN	24	11	Heat shock protein HSP 90-beta OS=Homo sapiens OX=9606 GN=HSP90AB1 PE=1 SV=4	1.07724	1.837
P11142|HSP7C_HUMAN	30	16	Heat shock cognate 71 kDa protein OS=Homo sapiens OX=9606 GN=HSPA8 PE=1 SV=1	1.07724	2.631
P30838|AL3A1_HUMAN	11	10	Aldehyde dehydrogenase, dimeric NADP-preferring OS=Homo sapiens OX=9606 GN=ALDH3A1 PE=1 SV=3	1.07039	2.812
O95786|DDX58_HUMAN	7	7	Antiviral innate immune response receptor RIG-I OS=Homo sapiens OX=9606 GN=DDX58 PE=1 SV=2	1.07039	3.026
P46109|CRKL_HUMAN	2	2	Crk-like protein OS=Homo sapiens OX=9606 GN=CRKL PE=1 SV=1	1.07039	2.033
P21796|VDAC1_HUMAN	8	8	Voltage-dependent anion-selective channel protein 1 OS=Homo sapiens OX=9606 GN=VDAC1 PE=1 SV=2	1.0635	2.281
Q9ULV4|COR1C_HUMAN	12	12	Coronin-1C OS=Homo sapiens OX=9606 GN=CORO1C PE=1 SV=1	1.0635	1.4
P39656|OST48_HUMAN	2	2	Dolichyl-diphosphooligosaccharide--protein glycosyltransferase 48 kDa subunit OS=Homo sapiens OX=9606 GN=DDOST PE=1 SV=4	1.0635	1.525
Q9H223|EHD4_HUMAN	6	4	EH domain-containing protein 4 OS=Homo sapiens OX=9606 GN=EHD4 PE=1 SV=1	1.0635	1.348
Q04917|1433F_HUMAN	6	6	14-3-3 protein eta OS=Homo sapiens OX=9606 GN=YWHAH PE=1 SV=4	1.05658	3.75
O95292|VAPB_HUMAN	2	1	Vesicle-associated membrane protein-associated protein B/C OS=Homo sapiens OX=9606 GN=VAPB PE=1 SV=3	1.04963	0.845
Q9UPN3|MACF1_HUMAN	12	10	Microtubule-actin cross-linking factor 1, isoforms 1/2/3/5 OS=Homo sapiens OX=9606 GN=MACF1 PE=1 SV=4	1.04963	1.999
P16157|ANK1_HUMAN	2	2	Ankyrin-1 OS=Homo sapiens OX=9606 GN=ANK1 PE=1 SV=3	1.04264	1.398
P20592|MX2_HUMAN	5	3	Interferon-induced GTP-binding protein Mx2 OS=Homo sapiens OX=9606 GN=MX2 PE=1 SV=1	1.04264	1.344
P09601|HMOX1_HUMAN	6	6	Heme oxygenase 1 OS=Homo sapiens OX=9606 GN=HMOX1 PE=1 SV=1	1.04264	1.516
Q9UJU6|DBNL_HUMAN	2	2	Drebrin-like protein OS=Homo sapiens OX=9606 GN=DBNL PE=1 SV=1	1.03562	2.91
P35609|ACTN2_HUMAN	21	2	Alpha-actinin-2 OS=Homo sapiens OX=9606 GN=ACTN2 PE=1 SV=1	1.03562	0.574
P23468|PTPRD_HUMAN	3	1	Receptor-type tyrosine-protein phosphatase delta OS=Homo sapiens OX=9606 GN=PTPRD PE=1 SV=2	1.03562	1.588
Q00325|MPCP_HUMAN	6	6	Phosphate carrier protein, mitochondrial OS=Homo sapiens OX=9606 GN=SLC25A3 PE=1 SV=2	1.03562	2.259
Q15046|SYK_HUMAN	2	2	Lysine--tRNA ligase OS=Homo sapiens OX=9606 GN=KARS1 PE=1 SV=3	1.03562	1.861
O15260|SURF4_HUMAN	2	2	Surfeit locus protein 4 OS=Homo sapiens OX=9606 GN=SURF4 PE=1 SV=3	1.02857	1.402
P53618|COPB_HUMAN	6	6	Coatomer subunit beta OS=Homo sapiens OX=9606 GN=COPB1 PE=1 SV=3	1.02857	1.326
Q9Y4G6|TLN2_HUMAN	6	3	Talin-2 OS=Homo sapiens OX=9606 GN=TLN2 PE=1 SV=4	1.02857	2.089
P20591|MX1_HUMAN	19	17	Interferon-induced GTP-binding protein Mx1 OS=Homo sapiens OX=9606 GN=MX1 PE=1 SV=4	1.02857	1.94
Q93052|LPP_HUMAN	3	3	Lipoma-preferred partner OS=Homo sapiens OX=9606 GN=LPP PE=1 SV=1	1.02857	2.725
P12814|ACTN1_HUMAN	67	48	Alpha-actinin-1 OS=Homo sapiens OX=9606 GN=ACTN1 PE=1 SV=2	1.02148	2.862
P06576|ATPB_HUMAN	16	16	ATP synthase subunit beta, mitochondrial OS=Homo sapiens OX=9606 GN=ATP5F1B PE=1 SV=3	1.02148	2.181
Q16643|DREB_HUMAN	12	12	Drebrin OS=Homo sapiens OX=9606 GN=DBN1 PE=1 SV=4	1.02148	2.917
O15144|ARPC2_HUMAN	7	7	Actin-related protein 2/3 complex subunit 2 OS=Homo sapiens OX=9606 GN=ARPC2 PE=1 SV=1	1.01436	3.433
P08195|4F2_HUMAN	16	16	4F2 cell-surface antigen heavy chain OS=Homo sapiens OX=9606 GN=SLC3A2 PE=1 SV=3	1.01436	2.255
O75695|XRP2_HUMAN	2	1	Protein XRP2 OS=Homo sapiens OX=9606 GN=RP2 PE=1 SV=4	1.01436	2.147
Q8IXI1|MIRO2_HUMAN	3	1	Mitochondrial Rho GTPase 2 OS=Homo sapiens OX=9606 GN=RHOT2 PE=1 SV=2	1.01436	1.383
Q8NC51|PAIRB_HUMAN	5	5	Plasminogen activator inhibitor 1 RNA-binding protein OS=Homo sapiens OX=9606 GN=SERBP1 PE=1 SV=2	1.01436	2.514
P04264|K2C1_HUMAN	31	23	Keratin, type II cytoskeletal 1 OS=Homo sapiens OX=9606 GN=KRT1 PE=1 SV=6	1.0072	0.828
P16070|CD44_HUMAN	5	5	CD44 antigen OS=Homo sapiens OX=9606 GN=CD44 PE=1 SV=3	1.0072	5.164
Q14247|SRC8_HUMAN	21	21	Src substrate cortactin OS=Homo sapiens OX=9606 GN=CTTN PE=1 SV=2	1.0072	2.755
P49023|PAXI_HUMAN	2	2	Paxillin OS=Homo sapiens OX=9606 GN=PXN PE=1 SV=3	1	1.519
O75122|CLAP2_HUMAN	2	2	CLIP-associating protein 2 OS=Homo sapiens OX=9606 GN=CLASP2 PE=1 SV=3	1	1.904
Q5T9A4|ATD3B_HUMAN	5	5	ATPase family AAA domain-containing protein 3B OS=Homo sapiens OX=9606 GN=ATAD3B PE=1 SV=1	1	2.795
O60292|SI1L3_HUMAN	18	18	Signal-induced proliferation-associated 1-like protein 3 OS=Homo sapiens OX=9606 GN=SIPA1L3 PE=1 SV=3	1	2.209

## Sheet: Table S8
Supplementary Table 8: List of enriched proteins from Flag-EGFR expressing A549 cells with or without 5 min EGF treatment using aryl-azide-biotin.
Accession	#Peptides	#Unique	Description	log ratio	log p
Q9NPQ8|RIC8A_HUMAN	2	2	Synembryn-A OS=Homo sapiens OX=9606 GN=RIC8A PE=1 SV=3	3.01614	0.804
P62942|FKB1A_HUMAN	2	2	Peptidyl-prolyl cis-trans isomerase FKBP1A OS=Homo sapiens OX=9606 GN=FKBP1A PE=1 SV=2	2.20477	0.346
P10620|MGST1_HUMAN	3	3	Microsomal glutathione S-transferase 1 OS=Homo sapiens OX=9606 GN=MGST1 PE=1 SV=1	2.16027	0.292
O95292|VAPB_HUMAN	4	3	Vesicle-associated membrane protein-associated protein B/C OS=Homo sapiens OX=9606 GN=VAPB PE=1 SV=3	2.12763	1.044
O96019|ACL6A_HUMAN	2	2	Actin-like protein 6A OS=Homo sapiens OX=9606 GN=ACTL6A PE=1 SV=1	2.05658	1.707
Q92817|EVPL_HUMAN	2	1	Envoplakin OS=Homo sapiens OX=9606 GN=EVPL PE=1 SV=3	1.8953	0.431
P17661|DESM_HUMAN	9	1	Desmin OS=Homo sapiens OX=9606 GN=DES PE=1 SV=3	1.88362	2.442
Q9HD67|MYO10_HUMAN	2	2	Unconventional myosin-X OS=Homo sapiens OX=9606 GN=MYO10 PE=1 SV=3	1.77821	1.965
P08575|PTPRC_HUMAN	2	2	Receptor-type tyrosine-protein phosphatase C OS=Homo sapiens OX=9606 GN=PTPRC PE=1 SV=3	1.76129	2.95
Q9BYT8|NEUL_HUMAN	3	3	Neurolysin, mitochondrial OS=Homo sapiens OX=9606 GN=NLN PE=1 SV=1	1.75702	1.679
Q9UHB6|LIMA1_HUMAN	4	4	LIM domain and actin-binding protein 1 OS=Homo sapiens OX=9606 GN=LIMA1 PE=1 SV=1	1.73118	2.986
Q16512|PKN1_HUMAN	2	1	Serine/threonine-protein kinase N1 OS=Homo sapiens OX=9606 GN=PKN1 PE=1 SV=2	1.73118	2.431
P23468|PTPRD_HUMAN	4	1	Receptor-type tyrosine-protein phosphatase delta OS=Homo sapiens OX=9606 GN=PTPRD PE=1 SV=2	1.71809	1.553
Q96CP6|ASTRA_HUMAN	7	7	Protein Aster-A OS=Homo sapiens OX=9606 GN=GRAMD1A PE=1 SV=2	1.7137	1.91
O96005|CLPT1_HUMAN	3	3	Cleft lip and palate transmembrane protein 1 OS=Homo sapiens OX=9606 GN=CLPTM1 PE=1 SV=1	1.7137	1.777
P62491|RB11A_HUMAN	2	2	Ras-related protein Rab-11A OS=Homo sapiens OX=9606 GN=RAB11A PE=1 SV=3	1.70929	2.255
Q99714|HCD2_HUMAN	5	5	3-hydroxyacyl-CoA dehydrogenase type-2 OS=Homo sapiens OX=9606 GN=HSD17B10 PE=1 SV=3	1.62293	1.86
A6NMY6|AXA2L_HUMAN	36	1	Putative annexin A2-like protein OS=Homo sapiens OX=9606 GN=ANXA2P2 PE=5 SV=2	1.60881	0.864
P62879|GBB2_HUMAN	4	1	Guanine nucleotide-binding protein G(I)/G(S)/G(T) subunit beta-2 OS=Homo sapiens OX=9606 GN=GNB2 PE=1 SV=3	1.59455	3.018
Q14643|ITPR1_HUMAN	8	2	Inositol 1,4,5-trisphosphate receptor type 1 OS=Homo sapiens OX=9606 GN=ITPR1 PE=1 SV=3	1.57531	1.091
P17066|HSP76_HUMAN	9	1	Heat shock 70 kDa protein 6 OS=Homo sapiens OX=9606 GN=HSPA6 PE=1 SV=2	1.57046	0.553
P48741|HSP77_HUMAN	6	1	Putative heat shock 70 kDa protein 7 OS=Homo sapiens OX=9606 GN=HSPA7 PE=5 SV=2	1.57046	0.553
P27824|CALX_HUMAN	15	15	Calnexin OS=Homo sapiens OX=9606 GN=CANX PE=1 SV=2	1.54597	1.198
P63000|RAC1_HUMAN	2	2	Ras-related C3 botulinum toxin substrate 1 OS=Homo sapiens OX=9606 GN=RAC1 PE=1 SV=1	1.53107	1.344
P15153|RAC2_HUMAN	2	2	Ras-related C3 botulinum toxin substrate 2 OS=Homo sapiens OX=9606 GN=RAC2 PE=1 SV=1	1.53107	1.344
O43813|LANC1_HUMAN	3	3	Glutathione S-transferase LANCL1 OS=Homo sapiens OX=9606 GN=LANCL1 PE=1 SV=1	1.46467	2.444
P35232|PHB_HUMAN	14	14	Prohibitin OS=Homo sapiens OX=9606 GN=PHB PE=1 SV=1	1.43829	2.79
P10301|RRAS_HUMAN	2	2	Ras-related protein R-Ras OS=Homo sapiens OX=9606 GN=RRAS PE=1 SV=1	1.43296	1.85
P35241|RADI_HUMAN	14	7	Radixin OS=Homo sapiens OX=9606 GN=RDX PE=1 SV=1	1.43296	2.196
P00390|GSHR_HUMAN	3	3	Glutathione reductase, mitochondrial OS=Homo sapiens OX=9606 GN=GSR PE=1 SV=2	1.40599	1.293
Q4KMQ2|ANO6_HUMAN	2	2	Anoctamin-6 OS=Homo sapiens OX=9606 GN=ANO6 PE=1 SV=2	1.40599	2.228
P53985|MOT1_HUMAN	3	3	Monocarboxylate transporter 1 OS=Homo sapiens OX=9606 GN=SLC16A1 PE=1 SV=3	1.39506	1.748
Q9BPW8|NIPS1_HUMAN	2	2	Protein NipSnap homolog 1 OS=Homo sapiens OX=9606 GN=NIPSNAP1 PE=1 SV=1	1.39506	2.302
P36268|GGT2_HUMAN	2	2	Inactive glutathione hydrolase 2 OS=Homo sapiens OX=9606 GN=GGT2 PE=1 SV=3	1.38405	1.211
P15531|NDKA_HUMAN	7	7	Nucleoside diphosphate kinase A OS=Homo sapiens OX=9606 GN=NME1 PE=1 SV=1	1.38405	1.388
P63261|ACTG_HUMAN	92	2	Actin, cytoplasmic 2 OS=Homo sapiens OX=9606 GN=ACTG1 PE=1 SV=1	1.38405	2.032
A6NGU5|GGT3_HUMAN	2	2	Putative glutathione hydrolase 3 proenzyme OS=Homo sapiens OX=9606 GN=GGT3P PE=5 SV=2	1.38405	1.211
Q96EY1|DNJA3_HUMAN	2	2	DnaJ homolog subfamily A member 3, mitochondrial OS=Homo sapiens OX=9606 GN=DNAJA3 PE=1 SV=2	1.38405	1.012
P01889|HLAB_HUMAN	10	3	HLA class I histocompatibility antigen, B alpha chain OS=Homo sapiens OX=9606 GN=HLA-B PE=1 SV=3	1.37295	1.917
P19440|GGT1_HUMAN	3	3	Glutathione hydrolase 1 proenzyme OS=Homo sapiens OX=9606 GN=GGT1 PE=1 SV=2	1.37295	1.273
O95864|FADS2_HUMAN	5	5	Acyl-CoA 6-desaturase OS=Homo sapiens OX=9606 GN=FADS2 PE=1 SV=1	1.34483	1.583
P53618|COPB_HUMAN	11	11	Coatomer subunit beta OS=Homo sapiens OX=9606 GN=COPB1 PE=1 SV=3	1.32193	1.79
O94832|MYO1D_HUMAN	2	1	Unconventional myosin-Id OS=Homo sapiens OX=9606 GN=MYO1D PE=1 SV=2	1.32193	2.42
Q86VI3|IQGA3_HUMAN	2	2	Ras GTPase-activating-like protein IQGAP3 OS=Homo sapiens OX=9606 GN=IQGAP3 PE=1 SV=2	1.32193	1.286
Q9BRQ8|FSP1_HUMAN	6	6	Ferroptosis suppressor protein 1 OS=Homo sapiens OX=9606 GN=AIFM2 PE=1 SV=1	1.31615	1.913
Q9NZU0|FLRT3_HUMAN	2	2	Leucine-rich repeat transmembrane protein FLRT3 OS=Homo sapiens OX=9606 GN=FLRT3 PE=1 SV=1	1.31615	2.06
P05026|AT1B1_HUMAN	4	4	Sodium/potassium-transporting ATPase subunit beta-1 OS=Homo sapiens OX=9606 GN=ATP1B1 PE=1 SV=1	1.31615	1.746
Q8NBX0|SCPDL_HUMAN	3	3	Saccharopine dehydrogenase-like oxidoreductase OS=Homo sapiens OX=9606 GN=SCCPDH PE=1 SV=1	1.31615	0.825
O43865|SAHH2_HUMAN	3	3	S-adenosylhomocysteine hydrolase-like protein 1 OS=Homo sapiens OX=9606 GN=AHCYL1 PE=1 SV=2	1.31034	2.763
P35908|K22E_HUMAN	22	13	Keratin, type II cytoskeletal 2 epidermal OS=Homo sapiens OX=9606 GN=KRT2 PE=1 SV=2	1.31034	0.249
P26038|MOES_HUMAN	25	18	Moesin OS=Homo sapiens OX=9606 GN=MSN PE=1 SV=3	1.31034	2.13
O95573|ACSL3_HUMAN	18	15	Long-chain-fatty-acid--CoA ligase 3 OS=Homo sapiens OX=9606 GN=ACSL3 PE=1 SV=3	1.30451	1.527
Q96GC9|VMP1_HUMAN	2	2	Vacuole membrane protein 1 OS=Homo sapiens OX=9606 GN=VMP1 PE=1 SV=1	1.29866	1.556
P08727|K1C19_HUMAN	46	44	Keratin, type I cytoskeletal 19 OS=Homo sapiens OX=9606 GN=KRT19 PE=1 SV=4	1.29866	2.392
Q9H223|EHD4_HUMAN	7	5	EH domain-containing protein 4 OS=Homo sapiens OX=9606 GN=EHD4 PE=1 SV=1	1.28096	2.489
Q00341|VIGLN_HUMAN	9	9	Vigilin OS=Homo sapiens OX=9606 GN=HDLBP PE=1 SV=2	1.27501	2.275
O15400|STX7_HUMAN	4	4	Syntaxin-7 OS=Homo sapiens OX=9606 GN=STX7 PE=1 SV=4	1.26903	2.606
Q99623|PHB2_HUMAN	13	13	Prohibitin-2 OS=Homo sapiens OX=9606 GN=PHB2 PE=1 SV=2	1.26303	2.598
P0DP23|CALM1_HUMAN	4	4	Calmodulin-1 OS=Homo sapiens OX=9606 GN=CALM1 PE=1 SV=1	1.26303	1.751
P17301|ITA2_HUMAN	17	17	Integrin alpha-2 OS=Homo sapiens OX=9606 GN=ITGA2 PE=1 SV=1	1.26303	1.326
P0DP24|CALM2_HUMAN	4	4	Calmodulin-2 OS=Homo sapiens OX=9606 GN=CALM2 PE=1 SV=1	1.26303	1.751
P0DP25|CALM3_HUMAN	4	4	Calmodulin-3 OS=Homo sapiens OX=9606 GN=CALM3 PE=1 SV=1	1.26303	1.751
Q9UGP4|LIMD1_HUMAN	2	2	LIM domain-containing protein 1 OS=Homo sapiens OX=9606 GN=LIMD1 PE=1 SV=1	1.26303	1.4
Q9Y5K6|CD2AP_HUMAN	4	4	CD2-associated protein OS=Homo sapiens OX=9606 GN=CD2AP PE=1 SV=1	1.26303	1.855
Q9UBI6|GBG12_HUMAN	2	2	Guanine nucleotide-binding protein G(I)/G(S)/G(O) subunit gamma-12 OS=Homo sapiens OX=9606 GN=GNG12 PE=1 SV=3	1.25701	1.145
P33121|ACSL1_HUMAN	3	3	Long-chain-fatty-acid--CoA ligase 1 OS=Homo sapiens OX=9606 GN=ACSL1 PE=1 SV=1	1.25096	1.678
Q01814|AT2B2_HUMAN	6	1	Plasma membrane calcium-transporting ATPase 2 OS=Homo sapiens OX=9606 GN=ATP2B2 PE=1 SV=2	1.25096	2.056
Q03001|DYST_HUMAN	11	10	Dystonin OS=Homo sapiens OX=9606 GN=DST PE=1 SV=4	1.25096	2.261
Q9UI12|VATH_HUMAN	3	3	V-type proton ATPase subunit H OS=Homo sapiens OX=9606 GN=ATP6V1H PE=1 SV=1	1.24489	1.119
P84095|RHOG_HUMAN	2	2	Rho-related GTP-binding protein RhoG OS=Homo sapiens OX=9606 GN=RHOG PE=1 SV=1	1.24489	1.733
P49755|TMEDA_HUMAN	4	4	Transmembrane emp24 domain-containing protein 10 OS=Homo sapiens OX=9606 GN=TMED10 PE=1 SV=2	1.24489	3.703
O15260|SURF4_HUMAN	2	2	Surfeit locus protein 4 OS=Homo sapiens OX=9606 GN=SURF4 PE=1 SV=3	1.23879	1.042
O95197|RTN3_HUMAN	3	3	Reticulon-3 OS=Homo sapiens OX=9606 GN=RTN3 PE=1 SV=2	1.23879	1.447
O43570|CAH12_HUMAN	7	7	Carbonic anhydrase 12 OS=Homo sapiens OX=9606 GN=CA12 PE=1 SV=1	1.23266	1.71
Q9UBB4|ATX10_HUMAN	4	4	Ataxin-10 OS=Homo sapiens OX=9606 GN=ATXN10 PE=1 SV=1	1.22651	3.133
Q5T4S7|UBR4_HUMAN	5	5	E3 ubiquitin-protein ligase UBR4 OS=Homo sapiens OX=9606 GN=UBR4 PE=1 SV=1	1.22651	1.278
Q15046|SYK_HUMAN	4	4	Lysine--tRNA ligase OS=Homo sapiens OX=9606 GN=KARS1 PE=1 SV=3	1.21412	1.82
P04920|B3A2_HUMAN	5	5	Anion exchange protein 2 OS=Homo sapiens OX=9606 GN=SLC4A2 PE=1 SV=4	1.20789	0.791
P21964|COMT_HUMAN	3	3	Catechol O-methyltransferase OS=Homo sapiens OX=9606 GN=COMT PE=1 SV=2	1.20163	1.888
Q07021|C1QBP_HUMAN	4	4	Complement component 1 Q subcomponent-binding protein, mitochondrial OS=Homo sapiens OX=9606 GN=C1QBP PE=1 SV=1	1.20163	2.325
P40763|STAT3_HUMAN	17	17	Signal transducer and activator of transcription 3 OS=Homo sapiens OX=9606 GN=STAT3 PE=1 SV=2	1.19535	1.045
Q15582|BGH3_HUMAN	3	3	Transforming growth factor-beta-induced protein ig-h3 OS=Homo sapiens OX=9606 GN=TGFBI PE=1 SV=1	1.19535	1.606
Q12913|PTPRJ_HUMAN	6	6	Receptor-type tyrosine-protein phosphatase eta OS=Homo sapiens OX=9606 GN=PTPRJ PE=1 SV=3	1.18903	1.636
Q02978|M2OM_HUMAN	12	12	Mitochondrial 2-oxoglutarate/malate carrier protein OS=Homo sapiens OX=9606 GN=SLC25A11 PE=1 SV=3	1.18903	1.97
O75534|CSDE1_HUMAN	2	2	Cold shock domain-containing protein E1 OS=Homo sapiens OX=9606 GN=CSDE1 PE=1 SV=2	1.18269	2.321
Q9NP58|ABCB6_HUMAN	3	3	ATP-binding cassette sub-family B member 6, mitochondrial OS=Homo sapiens OX=9606 GN=ABCB6 PE=1 SV=1	1.17632	1.434
Q96B97|SH3K1_HUMAN	2	2	SH3 domain-containing kinase-binding protein 1 OS=Homo sapiens OX=9606 GN=SH3KBP1 PE=1 SV=2	1.17632	1.452
P07900|HS90A_HUMAN	29	14	Heat shock protein HSP 90-alpha OS=Homo sapiens OX=9606 GN=HSP90AA1 PE=1 SV=5	1.17632	1.043
Q13546|RIPK1_HUMAN	2	2	Receptor-interacting serine/threonine-protein kinase 1 OS=Homo sapiens OX=9606 GN=RIPK1 PE=1 SV=3	1.17632	1.127
P35354|PGH2_HUMAN	2	2	Prostaglandin G/H synthase 2 OS=Homo sapiens OX=9606 GN=PTGS2 PE=1 SV=2	1.17632	1.689
P09493|TPM1_HUMAN	12	12	Tropomyosin alpha-1 chain OS=Homo sapiens OX=9606 GN=TPM1 PE=1 SV=2	1.1635	1.239
P10321|HLAC_HUMAN	10	3	HLA class I histocompatibility antigen, C alpha chain OS=Homo sapiens OX=9606 GN=HLA-C PE=1 SV=3	1.15704	0.997
P39656|OST48_HUMAN	6	6	Dolichyl-diphosphooligosaccharide--protein glycosyltransferase 48 kDa subunit OS=Homo sapiens OX=9606 GN=DDOST PE=1 SV=4	1.15056	2.795
P30153|2AAA_HUMAN	9	9	Serine/threonine-protein phosphatase 2A 65 kDa regulatory subunit A alpha isoform OS=Homo sapiens OX=9606 GN=PPP2R1A PE=1 SV=4	1.14405	1.516
O95817|BAG3_HUMAN	4	4	BAG family molecular chaperone regulator 3 OS=Homo sapiens OX=9606 GN=BAG3 PE=1 SV=3	1.14405	1.818
P26006|ITA3_HUMAN	21	21	Integrin alpha-3 OS=Homo sapiens OX=9606 GN=ITGA3 PE=1 SV=5	1.1375	1.632
P62140|PP1B_HUMAN	6	2	Serine/threonine-protein phosphatase PP1-beta catalytic subunit OS=Homo sapiens OX=9606 GN=PPP1CB PE=1 SV=3	1.1375	2.327
Q9BRK5|CAB45_HUMAN	4	4	45 kDa calcium-binding protein OS=Homo sapiens OX=9606 GN=SDF4 PE=1 SV=1	1.13093	1.319
P63096|GNAI1_HUMAN	5	2	Guanine nucleotide-binding protein G(i) subunit alpha-1 OS=Homo sapiens OX=9606 GN=GNAI1 PE=1 SV=2	1.13093	1.17
P06756|ITAV_HUMAN	16	16	Integrin alpha-V OS=Homo sapiens OX=9606 GN=ITGAV PE=1 SV=2	1.12433	2.021
P61204|ARF3_HUMAN	8	4	ADP-ribosylation factor 3 OS=Homo sapiens OX=9606 GN=ARF3 PE=1 SV=2	1.1177	1.225
P13010|XRCC5_HUMAN	7	7	X-ray repair cross-complementing protein 5 OS=Homo sapiens OX=9606 GN=XRCC5 PE=1 SV=3	1.1177	1.9
P84077|ARF1_HUMAN	8	4	ADP-ribosylation factor 1 OS=Homo sapiens OX=9606 GN=ARF1 PE=1 SV=2	1.1177	1.225
O14735|CDIPT_HUMAN	4	4	CDP-diacylglycerol--inositol 3-phosphatidyltransferase OS=Homo sapiens OX=9606 GN=CDIPT PE=1 SV=1	1.10434	3.147
Q96D53|COQ8B_HUMAN	3	3	Atypical kinase COQ8B, mitochondrial OS=Homo sapiens OX=9606 GN=COQ8B PE=1 SV=2	1.10434	1.406
Q8N8S7|ENAH_HUMAN	3	3	Protein enabled homolog OS=Homo sapiens OX=9606 GN=ENAH PE=1 SV=2	1.10434	1.712
Q86SJ2|AMGO2_HUMAN	4	4	Amphoterin-induced protein 2 OS=Homo sapiens OX=9606 GN=AMIGO2 PE=1 SV=1	1.10434	1.379
Q15286|RAB35_HUMAN	3	2	Ras-related protein Rab-35 OS=Homo sapiens OX=9606 GN=RAB35 PE=1 SV=1	1.10434	0.781
P29966|MARCS_HUMAN	8	8	Myristoylated alanine-rich C-kinase substrate OS=Homo sapiens OX=9606 GN=MARCKS PE=1 SV=4	1.10434	1.321
P49757|NUMB_HUMAN	4	4	Protein numb homolog OS=Homo sapiens OX=9606 GN=NUMB PE=1 SV=2	1.09761	1.401
Q8WUM4|PDC6I_HUMAN	9	9	Programmed cell death 6-interacting protein OS=Homo sapiens OX=9606 GN=PDCD6IP PE=1 SV=1	1.09085	1.288
Q32MZ4|LRRF1_HUMAN	9	9	Leucine-rich repeat flightless-interacting protein 1 OS=Homo sapiens OX=9606 GN=LRRFIP1 PE=1 SV=2	1.09085	2.754
Q9H6S3|ES8L2_HUMAN	9	9	Epidermal growth factor receptor kinase substrate 8-like protein 2 OS=Homo sapiens OX=9606 GN=EPS8L2 PE=1 SV=2	1.09085	2.163
Q5T9A4|ATD3B_HUMAN	4	4	ATPase family AAA domain-containing protein 3B OS=Homo sapiens OX=9606 GN=ATAD3B PE=1 SV=1	1.07724	0.601
Q15084|PDIA6_HUMAN	12	12	Protein disulfide-isomerase A6 OS=Homo sapiens OX=9606 GN=PDIA6 PE=1 SV=1	1.07724	2.116
O60610|DIAP1_HUMAN	3	3	Protein diaphanous homolog 1 OS=Homo sapiens OX=9606 GN=DIAPH1 PE=1 SV=2	1.07724	1.565
Q15382|RHEB_HUMAN	2	2	GTP-binding protein Rheb OS=Homo sapiens OX=9606 GN=RHEB PE=1 SV=1	1.07724	1.464
O00264|PGRC1_HUMAN	3	3	Membrane-associated progesterone receptor component 1 OS=Homo sapiens OX=9606 GN=PGRMC1 PE=1 SV=3	1.07039	1.714
O15031|PLXB2_HUMAN	11	10	Plexin-B2 OS=Homo sapiens OX=9606 GN=PLXNB2 PE=1 SV=3	1.07039	1.862
P53396|ACLY_HUMAN	55	55	ATP-citrate synthase OS=Homo sapiens OX=9606 GN=ACLY PE=1 SV=3	1.07039	2.569
P52630|STAT2_HUMAN	4	4	Signal transducer and activator of transcription 2 OS=Homo sapiens OX=9606 GN=STAT2 PE=1 SV=1	1.0635	2.523
P27216|ANX13_HUMAN	6	5	Annexin A13 OS=Homo sapiens OX=9606 GN=ANXA13 PE=1 SV=3	1.05658	1.803
Q8N2K0|ABD12_HUMAN	10	10	Lysophosphatidylserine lipase ABHD12 OS=Homo sapiens OX=9606 GN=ABHD12 PE=1 SV=2	1.05658	1.391
P00450|CERU_HUMAN	6	6	Ceruloplasmin OS=Homo sapiens OX=9606 GN=CP PE=1 SV=1	1.05658	1.105
P08195|4F2_HUMAN	23	23	4F2 cell-surface antigen heavy chain OS=Homo sapiens OX=9606 GN=SLC3A2 PE=1 SV=3	1.04963	1.377
P36543|VATE1_HUMAN	2	2	V-type proton ATPase subunit E 1 OS=Homo sapiens OX=9606 GN=ATP6V1E1 PE=1 SV=1	1.04963	1.145
Q8WWI1|LMO7_HUMAN	31	31	LIM domain only protein 7 OS=Homo sapiens OX=9606 GN=LMO7 PE=1 SV=3	1.04963	1.33
P60953|CDC42_HUMAN	4	4	Cell division control protein 42 homolog OS=Homo sapiens OX=9606 GN=CDC42 PE=1 SV=2	1.04963	1.074
Q86UE4|LYRIC_HUMAN	2	2	Protein LYRIC OS=Homo sapiens OX=9606 GN=MTDH PE=1 SV=2	1.04963	1.274
Q8IVF2|AHNK2_HUMAN	80	80	Protein AHNAK2 OS=Homo sapiens OX=9606 GN=AHNAK2 PE=1 SV=2	1.04963	0.739
P25445|TNR6_HUMAN	3	3	Tumor necrosis factor receptor superfamily member 6 OS=Homo sapiens OX=9606 GN=FAS PE=1 SV=1	1.04963	0.896
Q96TA1|NIBA2_HUMAN	14	14	Protein Niban 2 OS=Homo sapiens OX=9606 GN=NIBAN2 PE=1 SV=3	1.03562	1.646
Q14980|NUMA1_HUMAN	5	5	Nuclear mitotic apparatus protein 1 OS=Homo sapiens OX=9606 GN=NUMA1 PE=1 SV=2	1.02857	1.666
P05023|AT1A1_HUMAN	25	12	Sodium/potassium-transporting ATPase subunit alpha-1 OS=Homo sapiens OX=9606 GN=ATP1A1 PE=1 SV=1	1.02857	2.123
Q93100|KPBB_HUMAN	2	2	Phosphorylase b kinase regulatory subunit beta OS=Homo sapiens OX=9606 GN=PHKB PE=1 SV=3	1.02857	3.015
Q13740|CD166_HUMAN	11	11	CD166 antigen OS=Homo sapiens OX=9606 GN=ALCAM PE=1 SV=2	1.02857	0.736
P49368|TCPG_HUMAN	16	16	T-complex protein 1 subunit gamma OS=Homo sapiens OX=9606 GN=CCT3 PE=1 SV=4	1.02148	2.247
Q8IVF7|FMNL3_HUMAN	2	2	Formin-like protein 3 OS=Homo sapiens OX=9606 GN=FMNL3 PE=1 SV=3	1.02148	2.802
Q9P0L0|VAPA_HUMAN	8	7	Vesicle-associated membrane protein-associated protein A OS=Homo sapiens OX=9606 GN=VAPA PE=1 SV=3	1.02148	0.969
P32455|GBP1_HUMAN	2	2	Guanylate-binding protein 1 OS=Homo sapiens OX=9606 GN=GBP1 PE=1 SV=2	1.01436	1.398
Q01650|LAT1_HUMAN	3	3	Large neutral amino acids transporter small subunit 1 OS=Homo sapiens OX=9606 GN=SLC7A5 PE=1 SV=2	1.01436	2.085
Q00325|MPCP_HUMAN	8	8	Phosphate carrier protein, mitochondrial OS=Homo sapiens OX=9606 GN=SLC25A3 PE=1 SV=2	1.01436	1.719
Q99829|CPNE1_HUMAN	2	2	Copine-1 OS=Homo sapiens OX=9606 GN=CPNE1 PE=1 SV=1	1.01436	1.454
P36873|PP1G_HUMAN	5	1	Serine/threonine-protein phosphatase PP1-gamma catalytic subunit OS=Homo sapiens OX=9606 GN=PPP1CC PE=1 SV=1	1.0072	2.374
P52789|HXK2_HUMAN	2	2	Hexokinase-2 OS=Homo sapiens OX=9606 GN=HK2 PE=1 SV=2	1.0072	2.307
O75911|DHRS3_HUMAN	3	3	Short-chain dehydrogenase/reductase 3 OS=Homo sapiens OX=9606 GN=DHRS3 PE=1 SV=2	1	1.512
O60488|ACSL4_HUMAN	10	7	Long-chain-fatty-acid--CoA ligase 4 OS=Homo sapiens OX=9606 GN=ACSL4 PE=1 SV=2	1	4.369
Q9NZB2|F120A_HUMAN	2	2	Constitutive coactivator of PPAR-gamma-like protein 1 OS=Homo sapiens OX=9606 GN=FAM120A PE=1 SV=2	1	1.505
Q92930|RAB8B_HUMAN	2	2	Ras-related protein Rab-8B OS=Homo sapiens OX=9606 GN=RAB8B PE=1 SV=2	1	2.212

## Sheet: Table S9
Supplementary Table 9: List of enriched proteins from Flag-EGFR expressing A549 cells with or without 5 min EGF treatment using phenol-biotin.
Accession	#Peptides	#Unique	Description	log ratio	log p
Q9BXS5|AP1M1_HUMAN	2	2	AP-1 complex subunit mu-1 OS=Homo sapiens OX=9606 GN=AP1M1 PE=1 SV=3	4.52231	2.945
P00390|GSHR_HUMAN	3	3	Glutathione reductase, mitochondrial OS=Homo sapiens OX=9606 GN=GSR PE=1 SV=2	2.27202	1.665
Q8N8S7|ENAH_HUMAN	2	2	Protein enabled homolog OS=Homo sapiens OX=9606 GN=ENAH PE=1 SV=2	2.24793	2.605
P07711|CATL1_HUMAN	2	2	Procathepsin L OS=Homo sapiens OX=9606 GN=CTSL PE=1 SV=2	2.04264	1.904
Q9UN37|VPS4A_HUMAN	3	3	Vacuolar protein sorting-associated protein 4A OS=Homo sapiens OX=9606 GN=VPS4A PE=1 SV=1	1.852	0.392
P53618|COPB_HUMAN	6	6	Coatomer subunit beta OS=Homo sapiens OX=9606 GN=COPB1 PE=1 SV=3	1.76977	1.033
Q99714|HCD2_HUMAN	6	6	3-hydroxyacyl-CoA dehydrogenase type-2 OS=Homo sapiens OX=9606 GN=HSD17B10 PE=1 SV=3	1.76553	2.986
P11277|SPTB1_HUMAN	9	3	Spectrin beta chain, erythrocytic OS=Homo sapiens OX=9606 GN=SPTB PE=1 SV=5	1.7137	2.462
P00505|AATM_HUMAN	2	2	Aspartate aminotransferase, mitochondrial OS=Homo sapiens OX=9606 GN=GOT2 PE=1 SV=3	1.70044	2.75
P55011|S12A2_HUMAN	2	2	Solute carrier family 12 member 2 OS=Homo sapiens OX=9606 GN=SLC12A2 PE=1 SV=1	1.68706	1.746
Q07021|C1QBP_HUMAN	5	5	Complement component 1 Q subcomponent-binding protein, mitochondrial OS=Homo sapiens OX=9606 GN=C1QBP PE=1 SV=1	1.64616	3.194
Q96EY1|DNJA3_HUMAN	2	2	DnaJ homolog subfamily A member 3, mitochondrial OS=Homo sapiens OX=9606 GN=DNAJA3 PE=1 SV=2	1.60881	1.962
O15260|SURF4_HUMAN	2	2	Surfeit locus protein 4 OS=Homo sapiens OX=9606 GN=SURF4 PE=1 SV=3	1.58015	1.576
P10809|CH60_HUMAN	36	36	60 kDa heat shock protein, mitochondrial OS=Homo sapiens OX=9606 GN=HSPD1 PE=1 SV=2	1.57531	2.473
Q8TCT9|HM13_HUMAN	3	3	Minor histocompatibility antigen H13 OS=Homo sapiens OX=9606 GN=HM13 PE=1 SV=1	1.52105	4.272
Q9Y4B5|MTCL1_HUMAN	2	2	Microtubule cross-linking factor 1 OS=Homo sapiens OX=9606 GN=MTCL1 PE=1 SV=5	1.45418	1.016
P30043|BLVRB_HUMAN	4	4	Flavin reductase (NADPH) OS=Homo sapiens OX=9606 GN=BLVRB PE=1 SV=3	1.43829	3.374
Q9P0L0|VAPA_HUMAN	6	5	Vesicle-associated membrane protein-associated protein A OS=Homo sapiens OX=9606 GN=VAPA PE=1 SV=3	1.39506	2.833
Q9UL25|RAB21_HUMAN	3	2	Ras-related protein Rab-21 OS=Homo sapiens OX=9606 GN=RAB21 PE=1 SV=3	1.37851	5.48
Q8NC51|PAIRB_HUMAN	5	5	Plasminogen activator inhibitor 1 RNA-binding protein OS=Homo sapiens OX=9606 GN=SERBP1 PE=1 SV=2	1.36737	2.817
P04264|K2C1_HUMAN	33	24	Keratin, type II cytoskeletal 1 OS=Homo sapiens OX=9606 GN=KRT1 PE=1 SV=6	1.35614	1.217
P29966|MARCS_HUMAN	7	7	Myristoylated alanine-rich C-kinase substrate OS=Homo sapiens OX=9606 GN=MARCKS PE=1 SV=4	1.35614	2.192
P20591|MX1_HUMAN	22	20	Interferon-induced GTP-binding protein Mx1 OS=Homo sapiens OX=9606 GN=MX1 PE=1 SV=4	1.32193	2.803
O96005|CLPT1_HUMAN	4	4	Cleft lip and palate transmembrane protein 1 OS=Homo sapiens OX=9606 GN=CLPTM1 PE=1 SV=1	1.30451	2.357
Q86SJ2|AMGO2_HUMAN	3	3	Amphoterin-induced protein 2 OS=Homo sapiens OX=9606 GN=AMIGO2 PE=1 SV=1	1.26903	1.177
Q16790|CAH9_HUMAN	2	2	Carbonic anhydrase 9 OS=Homo sapiens OX=9606 GN=CA9 PE=1 SV=2	1.26903	2.008
P62491|RB11A_HUMAN	3	3	Ras-related protein Rab-11A OS=Homo sapiens OX=9606 GN=RAB11A PE=1 SV=3	1.26303	2.482
P15531|NDKA_HUMAN	6	6	Nucleoside diphosphate kinase A OS=Homo sapiens OX=9606 GN=NME1 PE=1 SV=1	1.23266	2.245
Q9NZW5|MPP6_HUMAN	6	5	MAGUK p55 subfamily member 6 OS=Homo sapiens OX=9606 GN=MPP6 PE=1 SV=2	1.23266	1.229
P07814|SYEP_HUMAN	16	16	Bifunctional glutamate/proline--tRNA ligase OS=Homo sapiens OX=9606 GN=EPRS1 PE=1 SV=5	1.22651	4.312
P49755|TMEDA_HUMAN	2	2	Transmembrane emp24 domain-containing protein 10 OS=Homo sapiens OX=9606 GN=TMED10 PE=1 SV=2	1.22033	4.461
P09493|TPM1_HUMAN	7	7	Tropomyosin alpha-1 chain OS=Homo sapiens OX=9606 GN=TPM1 PE=1 SV=2	1.20163	1.551
Q01650|LAT1_HUMAN	2	2	Large neutral amino acids transporter small subunit 1 OS=Homo sapiens OX=9606 GN=SLC7A5 PE=1 SV=2	1.17632	3.146
P53396|ACLY_HUMAN	46	46	ATP-citrate synthase OS=Homo sapiens OX=9606 GN=ACLY PE=1 SV=3	1.15056	2.004
O95573|ACSL3_HUMAN	16	14	Long-chain-fatty-acid--CoA ligase 3 OS=Homo sapiens OX=9606 GN=ACSL3 PE=1 SV=3	1.12433	4.48
P07900|HS90A_HUMAN	23	11	Heat shock protein HSP 90-alpha OS=Homo sapiens OX=9606 GN=HSP90AA1 PE=1 SV=5	1.1177	0.868
Q00341|VIGLN_HUMAN	6	6	Vigilin OS=Homo sapiens OX=9606 GN=HDLBP PE=1 SV=2	1.11103	3.264
Q07973|CP24A_HUMAN	3	3	1,25-dihydroxyvitamin D(3) 24-hydroxylase, mitochondrial OS=Homo sapiens OX=9606 GN=CYP24A1 PE=1 SV=2	1.09761	2.537
P14735|IDE_HUMAN	2	2	Insulin-degrading enzyme OS=Homo sapiens OX=9606 GN=IDE PE=1 SV=4	1.07724	1.69
P16070|CD44_HUMAN	8	8	CD44 antigen OS=Homo sapiens OX=9606 GN=CD44 PE=1 SV=3	1.07724	3.564
P61106|RAB14_HUMAN	3	3	Ras-related protein Rab-14 OS=Homo sapiens OX=9606 GN=RAB14 PE=1 SV=4	1.07724	1.27
Q8WWI1|LMO7_HUMAN	33	33	LIM domain only protein 7 OS=Homo sapiens OX=9606 GN=LMO7 PE=1 SV=3	1.07724	2.655
Q92692|NECT2_HUMAN	2	2	Nectin-2 OS=Homo sapiens OX=9606 GN=NECTIN2 PE=1 SV=1	1.05658	1.886
Q9UJZ1|STML2_HUMAN	10	10	Stomatin-like protein 2, mitochondrial OS=Homo sapiens OX=9606 GN=STOML2 PE=1 SV=1	1.04264	3.563
P01889|HLAB_HUMAN	7	3	HLA class I histocompatibility antigen, B alpha chain OS=Homo sapiens OX=9606 GN=HLA-B PE=1 SV=3	1.03562	2.43
Q9UHB6|LIMA1_HUMAN	3	3	LIM domain and actin-binding protein 1 OS=Homo sapiens OX=9606 GN=LIMA1 PE=1 SV=1	1.03562	1.05
Q13740|CD166_HUMAN	4	4	CD166 antigen OS=Homo sapiens OX=9606 GN=ALCAM PE=1 SV=2	1.03562	1.881
Q96I99|SUCB2_HUMAN	3	3	Succinate--CoA ligase [GDP-forming] subunit beta, mitochondrial OS=Homo sapiens OX=9606 GN=SUCLG2 PE=1 SV=2	1.02857	2.182
Q32MZ4|LRRF1_HUMAN	6	6	Leucine-rich repeat flightless-interacting protein 1 OS=Homo sapiens OX=9606 GN=LRRFIP1 PE=1 SV=2	1.02148	1.885
O95425|SVIL_HUMAN	22	22	Supervillin OS=Homo sapiens OX=9606 GN=SVIL PE=1 SV=2	1.02148	2.006
P05023|AT1A1_HUMAN	19	11	Sodium/potassium-transporting ATPase subunit alpha-1 OS=Homo sapiens OX=9606 GN=ATP1A1 PE=1 SV=1	1.01436	3.328
Q58FF7|H90B3_HUMAN	11	3	Putative heat shock protein HSP 90-beta-3 OS=Homo sapiens OX=9606 GN=HSP90AB3P PE=5 SV=1	1.0072	1.162
P13010|XRCC5_HUMAN	3	3	X-ray repair cross-complementing protein 5 OS=Homo sapiens OX=9606 GN=XRCC5 PE=1 SV=3	1.0072	1.544
Q9P0V3|SH3B4_HUMAN	2	2	SH3 domain-binding protein 4 OS=Homo sapiens OX=9606 GN=SH3BP4 PE=1 SV=1	1	2.372

## Sheet: Table S10
Supplementary Table 10: List of enriched proteins from Flag-EGFR expressing A549 cells with or without 60 min EGF treatment using aryl-diazirine-biotin.
Accession	#Peptides	#Unique	Description	log ratio	log p
P29350|PTN6_HUMAN	2	2	Tyrosine-protein phosphatase non-receptor type 6 OS=Homo sapiens OX=9606 GN=PTPN6 PE=1 SV=1	3.03034	1.752
Q12860|CNTN1_HUMAN	9	9	Contactin-1 OS=Homo sapiens OX=9606 GN=CNTN1 PE=1 SV=1	1.91073	2.41
P26006|ITA3_HUMAN	5	5	Integrin alpha-3 OS=Homo sapiens OX=9606 GN=ITGA3 PE=1 SV=5	1.76553	2.123
P17301|ITA2_HUMAN	8	8	Integrin alpha-2 OS=Homo sapiens OX=9606 GN=ITGA2 PE=1 SV=1	1.72683	1.039
P50570|DYN2_HUMAN	8	4	Dynamin-2 OS=Homo sapiens OX=9606 GN=DNM2 PE=1 SV=2	1.71809	0.999
P35232|PHB_HUMAN	11	11	Prohibitin OS=Homo sapiens OX=9606 GN=PHB PE=1 SV=1	1.70487	2.954
Q8TCT9|HM13_HUMAN	3	3	Minor histocompatibility antigen H13 OS=Homo sapiens OX=9606 GN=HM13 PE=1 SV=1	1.65992	2.421
P23378|GCSP_HUMAN	2	2	Glycine dehydrogenase (decarboxylating), mitochondrial OS=Homo sapiens OX=9606 GN=GLDC PE=1 SV=2	1.64616	2.595
Q13740|CD166_HUMAN	4	4	CD166 antigen OS=Homo sapiens OX=9606 GN=ALCAM PE=1 SV=2	1.60881	3.025
O95864|FADS2_HUMAN	5	5	Acyl-CoA 6-desaturase OS=Homo sapiens OX=9606 GN=FADS2 PE=1 SV=1	1.58496	1.079
Q15084|PDIA6_HUMAN	8	8	Protein disulfide-isomerase A6 OS=Homo sapiens OX=9606 GN=PDIA6 PE=1 SV=1	1.57531	2.342
Q92556|ELMO1_HUMAN	2	2	Engulfment and cell motility protein 1 OS=Homo sapiens OX=9606 GN=ELMO1 PE=1 SV=2	1.57531	1.731
P21964|COMT_HUMAN	2	2	Catechol O-methyltransferase OS=Homo sapiens OX=9606 GN=COMT PE=1 SV=2	1.5656	3.435
Q07973|CP24A_HUMAN	2	2	1,25-dihydroxyvitamin D(3) 24-hydroxylase, mitochondrial OS=Homo sapiens OX=9606 GN=CYP24A1 PE=1 SV=2	1.46467	2.033
Q07021|C1QBP_HUMAN	4	4	Complement component 1 Q subcomponent-binding protein, mitochondrial OS=Homo sapiens OX=9606 GN=C1QBP PE=1 SV=1	1.46467	1.992
Q15382|RHEB_HUMAN	3	3	GTP-binding protein Rheb OS=Homo sapiens OX=9606 GN=RHEB PE=1 SV=1	1.38957	3.731
P49755|TMEDA_HUMAN	3	3	Transmembrane emp24 domain-containing protein 10 OS=Homo sapiens OX=9606 GN=TMED10 PE=1 SV=2	1.38957	3.87
Q8TAV4|STML3_HUMAN	2	2	Stomatin-like protein 3 OS=Homo sapiens OX=9606 GN=STOML3 PE=1 SV=1	1.37295	1.31
Q16790|CAH9_HUMAN	2	2	Carbonic anhydrase 9 OS=Homo sapiens OX=9606 GN=CA9 PE=1 SV=2	1.36177	2.443
Q6IAA8|LTOR1_HUMAN	2	2	Ragulator complex protein LAMTOR1 OS=Homo sapiens OX=9606 GN=LAMTOR1 PE=1 SV=2	1.36177	3.034
P09525|ANXA4_HUMAN	10	10	Annexin A4 OS=Homo sapiens OX=9606 GN=ANXA4 PE=1 SV=4	1.35614	1.513
Q9H223|EHD4_HUMAN	8	7	EH domain-containing protein 4 OS=Homo sapiens OX=9606 GN=EHD4 PE=1 SV=1	1.33914	2.839
Q8WTV0|SCRB1_HUMAN	2	2	Scavenger receptor class B member 1 OS=Homo sapiens OX=9606 GN=SCARB1 PE=1 SV=1	1.29278	4.18
O43865|SAHH2_HUMAN	2	2	S-adenosylhomocysteine hydrolase-like protein 1 OS=Homo sapiens OX=9606 GN=AHCYL1 PE=1 SV=2	1.29278	3.184
Q99714|HCD2_HUMAN	4	4	3-hydroxyacyl-CoA dehydrogenase type-2 OS=Homo sapiens OX=9606 GN=HSD17B10 PE=1 SV=3	1.23879	1.613
P50895|BCAM_HUMAN	2	2	Basal cell adhesion molecule OS=Homo sapiens OX=9606 GN=BCAM PE=1 SV=2	1.23879	3.889
P11142|HSP7C_HUMAN	32	17	Heat shock cognate 71 kDa protein OS=Homo sapiens OX=9606 GN=HSPA8 PE=1 SV=1	1.22033	2.71
O60488|ACSL4_HUMAN	8	6	Long-chain-fatty-acid--CoA ligase 4 OS=Homo sapiens OX=9606 GN=ACSL4 PE=1 SV=2	1.20163	2.937
Q15758|AAAT_HUMAN	4	4	Neutral amino acid transporter B(0) OS=Homo sapiens OX=9606 GN=SLC1A5 PE=1 SV=2	1.20163	2.98
P13797|PLST_HUMAN	12	12	Plastin-3 OS=Homo sapiens OX=9606 GN=PLS3 PE=1 SV=4	1.18903	3.626
P20339|RAB5A_HUMAN	3	2	Ras-related protein Rab-5A OS=Homo sapiens OX=9606 GN=RAB5A PE=1 SV=2	1.18903	1.717
Q9UBB4|ATX10_HUMAN	3	3	Ataxin-10 OS=Homo sapiens OX=9606 GN=ATXN10 PE=1 SV=1	1.17632	2.034
Q14244|MAP7_HUMAN	7	7	Ensconsin OS=Homo sapiens OX=9606 GN=MAP7 PE=1 SV=1	1.17632	1.051
P06756|ITAV_HUMAN	6	6	Integrin alpha-V OS=Homo sapiens OX=9606 GN=ITGAV PE=1 SV=2	1.16993	2.946
P06703|S10A6_HUMAN	3	3	Protein S100-A6 OS=Homo sapiens OX=9606 GN=S100A6 PE=1 SV=1	1.16993	2.365
P27216|ANX13_HUMAN	4	4	Annexin A13 OS=Homo sapiens OX=9606 GN=ANXA13 PE=1 SV=3	1.1635	3.277
P04083|ANXA1_HUMAN	16	16	Annexin A1 OS=Homo sapiens OX=9606 GN=ANXA1 PE=1 SV=2	1.15704	1.535
P21912|SDHB_HUMAN	2	2	Succinate dehydrogenase [ubiquinone] iron-sulfur subunit, mitochondrial OS=Homo sapiens OX=9606 GN=SDHB PE=1 SV=3	1.15056	2.519
Q92888|ARHG1_HUMAN	2	2	Rho guanine nucleotide exchange factor 1 OS=Homo sapiens OX=9606 GN=ARHGEF1 PE=1 SV=2	1.15056	2.09
P06733|ENOA_HUMAN	18	18	Alpha-enolase OS=Homo sapiens OX=9606 GN=ENO1 PE=1 SV=2	1.14405	1.938
P62879|GBB2_HUMAN	2	2	Guanine nucleotide-binding protein G(I)/G(S)/G(T) subunit beta-2 OS=Homo sapiens OX=9606 GN=GNB2 PE=1 SV=3	1.14405	2.756
Q8IYI6|EXOC8_HUMAN	2	2	Exocyst complex component 8 OS=Homo sapiens OX=9606 GN=EXOC8 PE=1 SV=2	1.1375	2.983
Q13586|STIM1_HUMAN	3	3	Stromal interaction molecule 1 OS=Homo sapiens OX=9606 GN=STIM1 PE=1 SV=3	1.1375	3.317
Q9UHB6|LIMA1_HUMAN	5	5	LIM domain and actin-binding protein 1 OS=Homo sapiens OX=9606 GN=LIMA1 PE=1 SV=1	1.13093	1.906
P09104|ENOG_HUMAN	2	2	Gamma-enolase OS=Homo sapiens OX=9606 GN=ENO2 PE=1 SV=3	1.12433	0.976
O15260|SURF4_HUMAN	2	2	Surfeit locus protein 4 OS=Homo sapiens OX=9606 GN=SURF4 PE=1 SV=3	1.1177	2.541
P04792|HSPB1_HUMAN	6	6	Heat shock protein beta-1 OS=Homo sapiens OX=9606 GN=HSPB1 PE=1 SV=2	1.09761	1.762
P06744|G6PI_HUMAN	9	9	Glucose-6-phosphate isomerase OS=Homo sapiens OX=9606 GN=GPI PE=1 SV=4	1.09761	1.654
P21796|VDAC1_HUMAN	9	9	Voltage-dependent anion-selective channel protein 1 OS=Homo sapiens OX=9606 GN=VDAC1 PE=1 SV=2	1.09761	2.621
P08195|4F2_HUMAN	18	18	4F2 cell-surface antigen heavy chain OS=Homo sapiens OX=9606 GN=SLC3A2 PE=1 SV=3	1.09761	2.643
P52630|STAT2_HUMAN	3	3	Signal transducer and activator of transcription 2 OS=Homo sapiens OX=9606 GN=STAT2 PE=1 SV=1	1.09085	2.297
Q99623|PHB2_HUMAN	12	12	Prohibitin-2 OS=Homo sapiens OX=9606 GN=PHB2 PE=1 SV=2	1.09085	2.851
O14910|LIN7A_HUMAN	2	2	Protein lin-7 homolog A OS=Homo sapiens OX=9606 GN=LIN7A PE=1 SV=2	1.09085	1.349
O14975|S27A2_HUMAN	6	6	Very long-chain acyl-CoA synthetase OS=Homo sapiens OX=9606 GN=SLC27A2 PE=1 SV=2	1.09085	2.358
P01111|RASN_HUMAN	3	2	GTPase NRas OS=Homo sapiens OX=9606 GN=NRAS PE=1 SV=1	1.08406	0.911
O75369|FLNB_HUMAN	133	117	Filamin-B OS=Homo sapiens OX=9606 GN=FLNB PE=1 SV=2	1.08406	3.236
P14625|ENPL_HUMAN	21	20	Endoplasmin OS=Homo sapiens OX=9606 GN=HSP90B1 PE=1 SV=1	1.07039	2.203
O00429|DNM1L_HUMAN	2	2	Dynamin-1-like protein OS=Homo sapiens OX=9606 GN=DNM1L PE=1 SV=2	1.05658	1.397
P18085|ARF4_HUMAN	7	4	ADP-ribosylation factor 4 OS=Homo sapiens OX=9606 GN=ARF4 PE=1 SV=3	1.05658	1.457
P05556|ITB1_HUMAN	10	10	Integrin beta-1 OS=Homo sapiens OX=9606 GN=ITGB1 PE=1 SV=2	1.05658	1.936
P16615|AT2A2_HUMAN	23	22	Sarcoplasmic/endoplasmic reticulum calcium ATPase 2 OS=Homo sapiens OX=9606 GN=ATP2A2 PE=1 SV=1	1.03562	3.709
Q58FF7|H90B3_HUMAN	11	2	Putative heat shock protein HSP 90-beta-3 OS=Homo sapiens OX=9606 GN=HSP90AB3P PE=5 SV=1	1.02857	1.94
Q32MZ4|LRRF1_HUMAN	6	6	Leucine-rich repeat flightless-interacting protein 1 OS=Homo sapiens OX=9606 GN=LRRFIP1 PE=1 SV=2	1.02857	2.329
P53597|SUCA_HUMAN	3	3	Succinate--CoA ligase [ADP/GDP-forming] subunit alpha, mitochondrial OS=Homo sapiens OX=9606 GN=SUCLG1 PE=1 SV=4	1.02857	1.875
Q8TAG9|EXOC6_HUMAN	2	2	Exocyst complex component 6 OS=Homo sapiens OX=9606 GN=EXOC6 PE=1 SV=3	1.02148	2.151
O00299|CLIC1_HUMAN	4	4	Chloride intracellular channel protein 1 OS=Homo sapiens OX=9606 GN=CLIC1 PE=1 SV=4	1.01436	2.24
P40763|STAT3_HUMAN	8	8	Signal transducer and activator of transcription 3 OS=Homo sapiens OX=9606 GN=STAT3 PE=1 SV=2	1.01436	1.956
Q12864|CAD17_HUMAN	4	4	Cadherin-17 OS=Homo sapiens OX=9606 GN=CDH17 PE=1 SV=3	1.01436	1.488
P13010|XRCC5_HUMAN	3	3	X-ray repair cross-complementing protein 5 OS=Homo sapiens OX=9606 GN=XRCC5 PE=1 SV=3	1.01436	1.993
Q8NF37|PCAT1_HUMAN	2	2	Lysophosphatidylcholine acyltransferase 1 OS=Homo sapiens OX=9606 GN=LPCAT1 PE=1 SV=2	1.0072	2.427
P53618|COPB_HUMAN	6	6	Coatomer subunit beta OS=Homo sapiens OX=9606 GN=COPB1 PE=1 SV=3	1.0072	0.722
Q9UQB8|BAIP2_HUMAN	2	2	Brain-specific angiogenesis inhibitor 1-associated protein 2 OS=Homo sapiens OX=9606 GN=BAIAP2 PE=1 SV=1	1.0072	2.61
Q96KP1|EXOC2_HUMAN	2	2	Exocyst complex component 2 OS=Homo sapiens OX=9606 GN=EXOC2 PE=1 SV=1	1	1.365
P0DMV8|HS71A_HUMAN	30	14	Heat shock 70 kDa protein 1A OS=Homo sapiens OX=9606 GN=HSPA1A PE=1 SV=1	1	1.187
P0DMV9|HS71B_HUMAN	30	14	Heat shock 70 kDa protein 1B OS=Homo sapiens OX=9606 GN=HSPA1B PE=1 SV=1	1	1.187
P09493|TPM1_HUMAN	9	9	Tropomyosin alpha-1 chain OS=Homo sapiens OX=9606 GN=TPM1 PE=1 SV=2	1	3.361

[truncated: 14 more sheets: Table S11, Table S12, Table S13, Table S14, Table S15, Table S16, Table S17, Table S18, Table S19, Table S20, Table S21, Table S22, Table S23, Table S24]
