# Supplementary material for: Temporal photoproximity labeling of ligand-activated EGFR neighborhoods using MultiMap
Source: Nat Chem Biol. 2025 Nov 18;22(2):192–204. doi: 10.1038/s41589-025-02076-y (PMC12858401; doi:10.1038/s41589-025-02076-y)
Supplement: Supplementary file 4 — Numerical source data. [file 41589_2025_2076_MOESM4_ESM.xlsx]

## Sheet: Fig. 1B
Source Data for Fig. 1B: Signal quantification
Detected signal	Signal	Normalized ratio
WT A549 EGFR band	139	1
A549-Flag-EGFR EGFR band	325	2.33813
A549-EGFR-HaloTag upper band	187	1.34532
A549-EGFR-HaloTag lower band	157	1.1295

## Sheet: Fig. 3C
Source Data for Fig. 3C: Statistical analysis
Target 1	Rab11a		EPS15		PTPRF		STAT3
Target 2	EGFR		EGFR		EGFR		EGFR
Treatment condition	A549 WT	A549 + EGF	A549 WT	A549 + EGF	A549 WT	A549 + EGF	A549 WT	A549 + EGF
Averaged PLA puncta count per cell in scope 1	6.2	12.5714	2.4	14.2	5.4	26.1667	9	13.1667
Averaged PLA puncta count per cell in scope 2	5	12	7.75	28.8333	4.5	19.8	9	23.6667
Averaged PLA puncta count per cell in scope 3	4.66667	16.8333	6.4	11	4	29	11.6667	20.6667
Averaged PLA puncta count per cell in scope 4	6	18.2222	6.25	17.2857	9.83333	28.25	5.5	14.875
Averaged PLA puncta count per cell in scope 5		15.3333			8.6		6.8	11.8571
Averaged PLA puncta count per cell in scope 6		13.2			6

## Sheet: Fig. 5C
Source Data for Fig. 5C: Signal Quantification
Cell condition	RAB11A KD		EPS15 KD		DNM1 KD		ARF6 KD		WT A549
Cell surface EGFR signal (%) in unstained cells	2.54	2.24	2.61	2.57	2.73	3.32	2.49	2.45	2.3	3.08
Cell surface EGFR signal (%) in stained cells	98.8	98.5	97.4	97.4	95.5	94.4	98.5	97.9	93.6	88.4
Cell surface EGFR signal (%) in cells treated with 5 min EGF	93.9	95.6	95.5	96.4	94.5	95.7	97.4	96.6	83	88.9
Cell surface EGFR signal (%) in cells treated with 60 min EGF	77.5	76.6	82.8	82.6	72.9	68.1	83.9	83.7	34.6	21.1
Cell surface EGFR signal (%) in cells treated with 3 hr EGF	73.5	75.7	68.4	72.6	66.7	70.1	81.2	84.1	26.6	15.5

## Sheet: Fig. 5D
Source Data for Fig. 5D: Statistical analysis
Gene name	AXIN2				cMYC				ZEB1
Cell condition	replicate 1	replicate 2	replicate 3	Cell condition	replicate 1	replicate 2	replicate 3	Cell condition	replicate 1	replicate 2	replicate 3
WT A549 cells	1.02622	1.06535	0.914676	WT A549 cells	0.96549	0.98373	1.05287	WT A549 cells	0.973554	0.9892	1.03838
WT A549 cells + EGF	1.32042	1.47836	1.42011	WT A549 cells + EGF	1.37268	1.33053	1.52414	WT A549 cells + EGF	1.16231	1.18099	1.23971
WT A549 cells + Cetuximab	0.508731	0.508731	0.525213	WT A549 cells + Cetuximab	0.360476	0.373188	0.370097	WT A549 cells + Cetuximab	0.356995	0.349891	0.351593
EGFR KD cells	0.248332	0.2562	0.2645	EGFR KD cells	0.229306	0.238216	0.250927	EGFR KD cells	0.246275	0.228037	0.221188
EGFR KD cells + EGF	0.293533	0.34618	0.354435	EGFR KD cells + EGF	0.333925	0.362385	0.29578	EGFR KD cells + EGF	0.330242	0.376467	0.363643
